# Supplementary material for: 1-Hydroxymethyl-3,12-dioxa-14-aza­tetracyclo[9.2.1.04,14.05,10]tetradecane
Source: Acta Crystallogr Sect E Struct Rep Online. 2008 Mar 29;64(Pt 4):o757. doi: 10.1107/S1600536808007976 (PMC2960989; doi:10.1107/S1600536808007976)
Supplement: Supplementary file 2 [file e-64-0o757-Isup2.hkl]

# 
# h,k,l, Fc-squared, Fo-squared, sigma(Fo-squared) and status flag 
# 
data_I
_shelx_title ' 070603c in P2(1)/c' 
_shelx_refln_list_code          4 
_shelx_F_calc_maximum      107.04 
_exptl_crystal_F_000       464.00 
_reflns_d_resolution_high  0.8105 
 
loop_ 
 _symmetry_equiv_pos_as_xyz 
 'x, y, z' 
 '-x, y+1/2, -z+1/2' 
 '-x, -y, -z' 
 'x, -y-1/2, z-1/2' 
 
_cell_length_a     6.5045 
_cell_length_b     7.1799 
_cell_length_c    22.3938 
_cell_angle_alpha  90.000 
_cell_angle_beta   94.516 
_cell_angle_gamma  90.000 
 
_shelx_F_squared_multiplier     1.000 
 
loop_ 
 _refln_index_h 
 _refln_index_k 
 _refln_index_l 
 _refln_F_squared_calc 
 _refln_F_squared_meas 
 _refln_F_squared_sigma 
 _refln_observed_status 
   1   0   0       42.15       60.27      4.44 o 
   2   0   0     1097.43     1085.47     37.34 o 
   3   0   0     1526.49     1420.76     85.73 o 
   4   0   0      232.24      155.66      8.70 o 
   5   0   0        3.23        2.50      3.96 o 
   6   0   0        8.85       10.81      8.26 o 
   7   0   0      138.69      139.39     16.63 o 
   8   0   0        9.81       16.40     13.94 o 
   1   1   0       44.26       84.76      9.69 o 
   2   1   0     1603.09     1469.41     68.35 o 
   3   1   0       31.17       39.81      7.43 o 
   5   1   0      490.96      428.95     13.35 o 
   7   1   0        0.15        3.18      6.40 o 
   1   2   0      262.24      296.96     32.58 o 
   2   2   0       76.80       63.87      8.05 o 
   3   2   0       12.17        8.89      2.70 o 
   6   2   0        3.34        1.98      4.17 o 
   7   2   0        4.70        5.53      8.74 o 
   1   3   0      563.51      957.36     46.57 o 
   2   3   0      522.82      522.26     18.83 o 
   4   3   0      165.04      183.69      8.81 o 
   5   3   0      325.07      231.27     10.80 o 
   6   3   0        0.00        2.01      3.56 o 
   7   3   0       17.27       21.00      6.32 o 
   1   4   0      220.99      323.91     16.07 o 
   2   4   0        5.11        5.28      5.16 o 
   3   4   0       98.21       96.94      6.56 o 
   6   4   0        4.60        1.29      4.18 o 
   7   4   0        0.27        1.71      5.90 o 
   1   5   0      397.33      516.93     23.99 o 
   2   5   0       13.80       40.77      8.03 o 
   3   5   0      266.49      240.48     24.10 o 
   4   5   0       45.37       59.63      7.49 o 
   5   5   0        0.81        0.84      4.26 o 
   6   5   0        4.03        0.78      4.96 o 
   0   6   0      181.16      229.75     21.43 o 
   1   6   0      353.54      464.23     49.45 o 
   2   6   0        0.29       27.76      8.19 o 
   3   6   0       30.57       49.72     12.21 o 
   5   6   0       14.79       24.25      8.15 o 
   1   7   0       33.87       35.92      9.32 o 
   2   7   0      206.15      187.16     14.30 o 
   3   7   0       13.06       30.99      9.38 o 
   4   7   0        9.47        3.40      7.93 o 
   0   8   0       49.47       78.07     18.76 o 
   1   8   0        2.97       16.31      8.52 o 
   2   8   0       17.48       15.63      8.74 o 
   3   8   0       15.48       26.54     10.51 o 
  -7   1   1       18.43       15.10      8.93 o 
  -6   1   1      219.84      245.44     11.49 o 
  -2   1   1     1377.50     1365.05     38.44 o 
  -1   1   1      205.52      285.82      8.92 o 
   0   1   1     3948.38     5152.40    246.07 o 
   1   1   1      901.59     1215.03     42.28 o 
   3   1   1      617.21      585.69     18.45 o 
   4   1   1      161.60      187.56      8.27 o 
   6   1   1       57.77       78.33     10.33 o 
   7   1   1       22.59       22.84      7.72 o 
  -7   2   1        6.67        1.55      5.80 o 
  -6   2   1        0.14       15.30      4.91 o 
  -5   2   1      197.25      359.41     26.33 o 
  -4   2   1      236.17      238.15     10.03 o 
  -3   2   1        0.86       12.12      4.69 o 
  -2   2   1       16.45       13.22      2.63 o 
   1   2   1     3243.20     4839.21    164.14 o 
   2   2   1     1524.91     1573.89     80.38 o 
   3   2   1      185.08      172.25      7.41 o 
   4   2   1      610.20      550.41     18.68 o 
   5   2   1       97.64       97.89      8.72 o 
   6   2   1       14.11       16.06      6.60 o 
   7   2   1        1.38       -0.68      6.24 o 
  -7   3   1       13.69       13.92      5.73 o 
  -6   3   1        1.46        9.19      4.78 o 
  -5   3   1        9.95       24.02      4.79 o 
  -4   3   1      121.20      109.39      6.56 o 
  -3   3   1      533.42      459.86     16.01 o 
  -2   3   1      293.51      239.69      8.84 o 
  -1   3   1       56.92       54.25     10.18 o 
   1   3   1      264.99      420.01     17.85 o 
   2   3   1      393.65      420.30     35.33 o 
   6   3   1       26.45       26.22      5.57 o 
   7   3   1        0.83        6.14      6.09 o 
  -7   4   1        0.22       -1.01      5.23 o 
  -6   4   1       18.91       14.67      5.50 o 
  -5   4   1      135.36      143.49     12.21 o 
  -4   4   1       48.75       94.55      8.12 o 
  -3   4   1        4.78       13.70      4.19 o 
  -2   4   1      453.43      351.83     14.76 o 
   0   4   1        1.26        8.37      4.75 o 
   2   4   1      182.28      204.15      9.84 o 
   3   4   1       75.11      128.97      7.69 o 
   4   4   1       68.60       98.59     17.60 o 
   5   4   1       14.74       16.38      5.06 o 
   6   4   1       65.28       74.80     14.56 o 
   7   4   1        1.17        5.81      6.09 o 
  -6   5   1        8.88        7.82      5.24 o 
  -5   5   1       11.20       14.34      5.20 o 
  -4   5   1       23.35       51.75      7.22 o 
  -2   5   1        0.96       11.48      6.78 o 
  -1   5   1      189.85      243.64     22.31 o 
   1   5   1       84.49      117.24     19.26 o 
   2   5   1       40.28       48.50     13.15 o 
   3   5   1      147.25      224.09     14.00 o 
   4   5   1        3.36       19.44      6.56 o 
   5   5   1       16.88       21.38      5.97 o 
   6   5   1        0.91        1.04      5.53 o 
  -5   6   1       20.92       19.31      7.90 o 
  -4   6   1       94.94      112.31     13.71 o 
  -3   6   1        8.63       22.22      7.98 o 
  -2   6   1       28.15       30.79      8.47 o 
  -1   6   1        0.01       -3.98      5.88 o 
   0   6   1        5.31       16.03      7.56 o 
   1   6   1        5.47        8.82      6.80 o 
   2   6   1       45.92       49.66      9.48 o 
   3   6   1      144.04      150.03     17.66 o 
   4   6   1        0.40        8.51      7.03 o 
   5   6   1        0.00       -5.92      8.88 o 
  -4   7   1        2.30       15.22      9.02 o 
  -3   7   1        9.70        1.90      7.22 o 
  -2   7   1       45.07       55.62     10.62 o 
  -1   7   1      109.30      142.41     14.41 o 
   0   7   1        1.07        0.62      6.79 o 
   1   7   1      244.36      297.39     28.87 o 
   2   7   1       25.39       33.61      9.09 o 
   3   7   1        0.63       10.06      8.36 o 
   4   7   1        0.00       -0.90      6.97 o 
  -3   8   1        0.49       -2.79      7.50 o 
  -2   8   1       32.26       33.00      9.92 o 
  -1   8   1       35.02       42.87     10.31 o 
   0   8   1        1.56        1.72      7.79 o 
   1   8   1       15.56       35.56     10.50 o 
   2   8   1        4.25        6.81     15.05 o 
   3   8   1       29.91       38.18     25.34 o 
  -8   0   2        5.39       17.27     12.88 o 
  -7   0   2       22.99       32.85     11.71 o 
  -6   0   2      241.96      207.70     18.53 o 
  -5   0   2      122.12      108.68      7.77 o 
  -4   0   2      276.14      192.27      9.96 o 
  -3   0   2     1082.69     1046.81     37.11 o 
  -2   0   2      750.39      699.14     35.70 o 
   0   0   2      794.05      786.41     39.06 o 
   1   0   2    11456.91    15043.32    531.76 o 
   2   0   2     3509.49     3389.22     92.60 o 
   3   0   2      581.07      514.69     28.13 o 
   4   0   2       36.18       44.60      5.50 o 
   5   0   2      349.53      285.52     13.75 o 
   6   0   2      262.72      212.15     19.80 o 
   7   0   2        2.68       21.03     11.57 o 
  -7   1   2        0.99        0.30      5.88 o 
  -6   1   2      212.22      203.90      8.67 o 
  -5   1   2       91.61      129.94      6.16 o 
  -4   1   2      379.06      396.69     14.11 o 
  -1   1   2     1090.49      850.51     42.09 o 
   0   1   2      338.54      328.59     17.78 o 
   1   1   2    11156.70    14223.46    988.33 o 
   2   1   2     1438.89     1227.21     30.27 o 
   3   1   2      737.45      875.70     22.47 o 
   6   1   2      145.11      143.21     11.47 o 
   7   1   2        5.26        1.49      6.02 o 
  -7   2   2        9.77        8.13      6.69 o 
  -6   2   2      113.50      112.62      9.76 o 
  -5   2   2      377.89      431.80     16.33 o 
  -3   2   2      404.34      457.03     15.24 o 
  -2   2   2       13.26       19.03      2.87 o 
  -1   2   2      905.27      881.36     25.87 o 
   0   2   2      624.42      948.74    227.18 o 
   2   2   2       91.84      122.47      5.79 o 
   3   2   2        0.09        6.23      4.32 o 
   5   2   2        0.56       20.24      7.59 o 
   6   2   2        1.36       -3.49      4.67 o 
   7   2   2        2.58        1.63      6.22 o 
  -7   3   2        5.11        6.66      4.91 o 
  -6   3   2       77.43      102.13      8.13 o 
  -5   3   2       10.50       29.75      5.36 o 
  -4   3   2       20.58       32.56      4.81 o 
  -3   3   2        1.19       20.86      5.13 o 
  -2   3   2      124.88      145.86     12.19 o 
  -1   3   2      132.78      261.86     31.65 o 
   0   3   2      126.29      169.08      9.63 o 
   3   3   2      290.94      244.14     26.41 o 
   4   3   2       69.90       91.05      9.40 o 
   5   3   2       29.53       46.37      6.17 o 
   6   3   2       13.02        9.53      5.67 o 
   7   3   2        9.49       11.47      5.98 o 
  -7   4   2        0.14       18.49      5.66 o 
  -6   4   2        0.05        0.53      4.19 o 
  -5   4   2       67.18       88.71     10.20 o 
  -4   4   2       88.80      112.33      8.93 o 
  -2   4   2        0.14       -0.89      2.83 o 
   0   4   2     1073.65     1504.12    427.11 o 
   1   4   2      107.97      138.77      7.59 o 
   2   4   2      194.55      199.07     14.38 o 
   3   4   2       32.22       55.03      7.74 o 
   4   4   2      167.53      165.93     12.80 o 
   5   4   2       22.91       20.04      5.16 o 
   6   4   2        0.57        4.29      4.67 o 
   7   4   2        0.87       -2.46      7.55 o 
  -6   5   2        7.44        7.49      5.40 o 
  -5   5   2       35.33       31.73      6.39 o 
  -4   5   2       52.84       50.95      7.26 o 
  -3   5   2      159.17      168.38      9.73 o 
  -2   5   2      228.83      246.49     27.80 o 
  -1   5   2      476.06      616.65     62.31 o 
   0   5   2      305.84      479.68     72.03 o 
   1   5   2      180.85      220.43     16.13 o 
   2   5   2       66.55       52.55     15.97 o 
   3   5   2      236.30      272.02     15.63 o 
   4   5   2       57.06       53.59      8.87 o 
   5   5   2        8.20        4.40      6.03 o 
   6   5   2       27.79       35.65      8.90 o 
  -5   6   2        7.11        1.41      5.38 o 
  -4   6   2       19.03       45.41     10.29 o 
  -2   6   2      121.68      141.99     13.09 o 
  -1   6   2      154.14      191.91     36.11 o 
   0   6   2       90.91      152.22     15.05 o 
   1   6   2        5.69        2.65      4.36 o 
   2   6   2      127.65      134.70     19.53 o 
   3   6   2      146.17      163.27     12.86 o 
   4   6   2       84.28       76.59     11.40 o 
   5   6   2        0.02       -1.73      5.91 o 
  -4   7   2       16.99       16.43      9.44 o 
  -3   7   2        2.95       -4.49      6.71 o 
  -2   7   2        6.07       -2.50      6.66 o 
  -1   7   2       83.97      132.99     14.91 o 
   0   7   2       19.83       38.32      9.66 o 
   1   7   2      243.60      247.26     27.31 o 
   2   7   2        7.71        6.83      8.57 o 
   3   7   2       86.30       68.42     17.10 o 
   4   7   2        0.13        0.07      7.42 o 
  -3   8   2        4.09        9.53      8.57 o 
  -2   8   2        0.92        2.32      7.32 o 
  -1   8   2        1.30       -3.18      6.33 o 
   0   8   2       38.32       66.00     12.29 o 
   1   8   2        3.33        4.03      8.01 o 
   2   8   2        3.51        9.50      8.25 o 
   3   8   2       11.47       23.40     14.69 o 
  -7   1   3        3.79        4.36      6.87 o 
  -6   1   3      194.15      171.50      7.83 o 
  -5   1   3      107.37      143.26      7.73 o 
  -3   1   3      301.54      496.42     24.37 o 
  -2   1   3      190.11      267.68     13.70 o 
   0   1   3     1724.99     1662.54     35.75 o 
   1   1   3     7234.63     7883.74    266.78 o 
   2   1   3      181.59      256.76     11.95 o 
   4   1   3       14.86       27.79      3.23 o 
   5   1   3       33.19       42.20      5.62 o 
   6   1   3       44.54       55.78      9.27 o 
   7   1   3        7.68        2.38      6.33 o 
  -7   2   3        4.09        4.40      5.16 o 
  -6   2   3        0.29        7.45      4.53 o 
  -4   2   3      330.94      325.65     12.49 o 
  -3   2   3      206.91      194.18      8.03 o 
  -2   2   3      165.38      111.44     20.81 o 
   0   2   3      812.93      851.20     24.95 o 
   1   2   3      240.59      302.23     12.32 o 
   2   2   3       45.02       68.60      3.36 o 
   3   2   3      491.85      437.24     12.55 o 
   5   2   3       81.71       92.09     13.79 o 
   6   2   3       16.13        9.99      6.04 o 
   7   2   3        6.78        6.67      6.57 o 
  -7   3   3        3.67        6.93      6.65 o 
  -6   3   3       63.11       73.43      7.51 o 
  -5   3   3       52.54       56.84      6.55 o 
  -4   3   3       25.50       56.04      5.88 o 
  -2   3   3      543.38      513.31     17.04 o 
  -1   3   3      492.69      452.19     15.42 o 
   0   3   3      388.77      489.68     37.98 o 
   1   3   3      707.87      921.58    110.38 o 
   2   3   3     1462.54     1678.21     85.25 o 
   4   3   3       97.17      114.77     10.60 o 
   5   3   3      420.99      335.39     14.01 o 
   6   3   3        0.55        2.13      4.76 o 
   7   3   3        0.10        7.78      6.46 o 
  -7   4   3        0.81        3.85      6.41 o 
  -6   4   3        2.52        2.83      4.35 o 
  -5   4   3      103.64      123.15      7.96 o 
  -3   4   3       83.39      106.38     11.06 o 
  -2   4   3      172.16      166.91      8.58 o 
   0   4   3      166.18      219.08     68.48 o 
   2   4   3      229.61      243.72     21.20 o 
   3   4   3       48.15       75.22      8.82 o 
   5   4   3        0.23        2.49      3.79 o 
   6   4   3       15.05       14.52      6.47 o 
   7   4   3        1.49       -2.74      6.51 o 
  -6   5   3       12.50       11.84      6.04 o 
  -5   5   3        3.73        9.45      4.76 o 
  -4   5   3        1.57       16.49      5.40 o 
  -3   5   3      109.81      146.87      9.14 o 
  -1   5   3       69.38       86.13     10.58 o 
   0   5   3      422.59      619.18     27.47 o 
   1   5   3      323.65      339.35     18.74 o 
   2   5   3       25.65       34.86      7.55 o 
   3   5   3       25.18       43.26     11.13 o 
   4   5   3       42.58       47.63      8.86 o 
   5   5   3       59.45       45.51      9.00 o 
   6   5   3        0.03        2.03      5.64 o 
  -5   6   3        0.25       -2.69      4.94 o 
  -4   6   3       44.89       39.18      7.52 o 
  -3   6   3      255.75      216.43     15.12 o 
  -2   6   3       21.51       28.58     16.14 o 
  -1   6   3        0.60       11.98      7.29 o 
   0   6   3      430.70      565.04     26.94 o 
   1   6   3       98.20      106.77     10.58 o 
   2   6   3        7.51       16.92      9.81 o 
   3   6   3       53.41       99.80     22.90 o 
   4   6   3       55.80       84.78     12.01 o 
   5   6   3        3.22        1.31      7.63 o 
  -4   7   3        5.29       27.01      9.41 o 
  -3   7   3       22.38       17.96      8.40 o 
  -2   7   3       20.08       14.26      7.86 o 
  -1   7   3        4.54        8.00      7.20 o 
   0   7   3        9.37       12.45      5.63 o 
   1   7   3        2.84       16.41     10.07 o 
   2   7   3       46.65       55.96     10.75 o 
   3   7   3        0.21        6.60      7.74 o 
   4   7   3        7.52        7.81      7.66 o 
  -3   8   3        0.12       -0.65      8.44 o 
  -2   8   3        4.13        3.84      7.67 o 
  -1   8   3        0.48       -1.10      5.74 o 
   0   8   3       20.05       24.73      9.06 o 
   1   8   3        1.36        3.24      7.14 o 
   2   8   3        1.13        4.56      7.86 o 
   3   8   3        0.12       -5.30     14.04 o 
  -7   0   4       38.04       30.40     11.20 o 
  -6   0   4      188.05      176.37     11.16 o 
  -5   0   4        2.81        1.55      3.98 o 
  -4   0   4      132.13      103.63      6.86 o 
  -3   0   4      172.83      192.48      9.11 o 
  -2   0   4     5510.77     5900.18    199.80 o 
  -1   0   4      170.23      140.77     17.62 o 
   0   0   4     2603.41     2729.70     93.16 o 
   1   0   4       60.28       37.43      3.11 o 
   2   0   4     1537.51     1313.91     36.95 o 
   3   0   4     1050.22      876.94     26.50 o 
   4   0   4      717.11      621.40     30.75 o 
   5   0   4      111.55       93.88     11.66 o 
   6   0   4       26.90       23.97      9.67 o 
   7   0   4      253.74      229.75     22.64 o 
  -7   1   4        7.19        5.16      4.92 o 
  -6   1   4       62.02       56.10      5.99 o 
  -5   1   4      121.01      168.73      9.08 o 
  -4   1   4      489.67      539.45     15.27 o 
  -3   1   4      420.15      461.18     12.78 o 
  -2   1   4      176.80      218.77      7.87 o 
  -1   1   4      883.44      869.25     19.28 o 
   0   1   4     5810.96     6486.47    136.85 o 
   1   1   4     1853.13     1778.42    114.72 o 
   2   1   4      418.21      395.40      9.88 o 
   3   1   4     3496.95     3418.54     77.25 o 
   4   1   4       25.59       27.04      2.68 o 
   5   1   4      104.80      111.71      9.93 o 
   6   1   4      252.56      252.11     15.84 o 
   7   1   4        0.59        0.22      6.48 o 
  -7   2   4        0.63       10.01      9.87 o 
  -6   2   4       17.48       19.35      5.41 o 
  -5   2   4      620.81      579.72     20.44 o 
  -4   2   4       40.61       54.29      5.59 o 
  -2   2   4      794.31      617.75     16.24 o 
  -1   2   4      609.28      617.61     16.13 o 
   0   2   4       17.37       14.43      1.82 o 
   1   2   4     2630.49     2709.61    380.69 o 
   2   2   4      352.22      329.82      9.92 o 
   4   2   4       38.17       54.07      6.15 o 
   5   2   4      125.30      113.03     16.29 o 
   6   2   4       86.41       73.95     11.24 o 
   7   2   4        0.01        6.72      7.01 o 
  -7   3   4        3.92        8.25      6.47 o 
  -6   3   4       77.65       96.55     13.93 o 
  -5   3   4       36.51       27.01      5.22 o 
  -4   3   4       78.42       86.56      6.36 o 
  -3   3   4      330.62      278.26     11.05 o 
  -2   3   4      328.30      230.75      9.29 o 
   0   3   4       40.42       68.24      4.95 o 
   1   3   4       60.03      113.21      7.67 o 
   2   3   4      106.87      117.37     10.52 o 
   3   3   4        0.46       12.22      7.04 o 
   4   3   4        4.18       28.88     13.43 o 
   5   3   4        2.30       37.77     10.58 o 
   6   3   4        0.37       -2.08      7.55 o 
   7   3   4        7.86       16.27      8.02 o 
  -7   4   4       20.31       34.14      9.16 o 
  -6   4   4       41.92       25.35      7.27 o 
  -5   4   4      136.99      143.26      8.62 o 
  -4   4   4      287.81      367.90     69.61 o 
  -3   4   4        5.21       25.72      8.09 o 
  -2   4   4       33.41       34.56      8.67 o 
  -1   4   4      800.30      892.44     38.72 o 
   1   4   4       19.06       11.88      3.53 o 
   2   4   4      222.06      220.91     17.80 o 
   3   4   4       23.61       66.46     10.66 o 
   5   4   4        0.13       -0.47      4.57 o 
   6   4   4        8.43       11.37     11.35 o 
  -6   5   4        4.51        9.77      6.79 o 
  -5   5   4       37.42       38.08      6.95 o 
  -3   5   4      103.41      147.16      9.07 o 
  -2   5   4       67.88       90.80     15.91 o 
  -1   5   4        0.17        3.64      7.34 o 
   0   5   4      154.57      189.47     28.87 o 
   1   5   4       26.62       27.36      4.94 o 
   2   5   4        2.71        6.60      5.42 o 
   3   5   4      138.35      107.89     10.20 o 
   4   5   4      177.79      134.29     10.63 o 
   5   5   4        8.60       19.37      7.15 o 
   6   5   4       20.73       14.32      7.66 o 
  -5   6   4        0.15       -3.58      5.46 o 
  -4   6   4       18.11        7.75      5.91 o 
  -3   6   4        2.95       -2.46      5.10 o 
  -2   6   4        8.44        9.34      6.65 o 
  -1   6   4      408.23      434.93     44.57 o 
   0   6   4      101.27      125.67      8.78 o 
   1   6   4       54.04       43.20      8.38 o 
   2   6   4       77.74      111.73     12.95 o 
   3   6   4        0.16       12.31      7.20 o 
   4   6   4      118.32      105.28     12.69 o 
   5   6   4        7.60        3.51      6.81 o 
  -4   7   4       16.48        7.92      8.33 o 
  -3   7   4        0.00        2.86      7.14 o 
  -2   7   4       73.32       55.00     10.68 o 
  -1   7   4       30.54       43.81      7.58 o 
   0   7   4        0.37       12.81      5.84 o 
   1   7   4        0.68       12.68      7.17 o 
   2   7   4      119.23      107.09     13.45 o 
   3   7   4       20.37       14.87      8.26 o 
   4   7   4       37.14       37.65     10.44 o 
  -3   8   4        0.69        3.95      8.38 o 
  -2   8   4       10.28        4.73      5.88 o 
  -1   8   4       22.89       24.89      8.11 o 
   0   8   4       16.89       30.96      9.85 o 
   1   8   4       18.92       27.01     11.35 o 
   2   8   4       10.78       14.21     10.94 o 
   3   8   4        0.00       -5.83     10.55 o 
  -7   1   5        0.22       -2.49      5.86 o 
  -6   1   5        0.05        4.26      3.60 o 
  -5   1   5      166.94      150.71      7.93 o 
  -4   1   5      199.00      265.20      8.72 o 
  -3   1   5        8.92       17.06      5.69 o 
  -1   1   5      508.51      696.85     23.21 o 
   0   1   5     6484.71     7109.69    150.05 o 
   1   1   5     1608.63     1546.83     59.67 o 
   4   1   5        6.91       11.45      2.57 o 
   5   1   5      133.81      127.00      9.87 o 
   6   1   5       26.28       36.06      8.17 o 
   7   1   5       31.31       47.40     10.84 o 
  -7   2   5       11.46       14.98      6.82 o 
  -6   2   5       45.15       54.12      7.39 o 
  -5   2   5        3.98       18.93      4.50 o 
  -3   2   5      912.22      938.30     50.01 o 
  -2   2   5        5.46        7.56      2.11 o 
  -1   2   5       85.40      141.15      5.01 o 
   0   2   5      817.96      834.02     28.25 o 
   1   2   5      274.61      278.61     29.22 o 
   2   2   5     1483.62     1267.80     32.48 o 
   3   2   5      137.74      139.90      7.79 o 
   4   2   5       76.12       95.79      6.59 o 
   5   2   5       23.72       30.58      6.90 o 
   6   2   5        0.04        0.43      5.10 o 
   7   2   5        0.23       -3.64      5.97 o 
  -7   3   5        7.00       -0.30      6.57 o 
  -6   3   5       44.28       48.33      8.70 o 
  -4   3   5       43.34       42.20      8.17 o 
  -2   3   5        3.87       19.03      6.01 o 
  -1   3   5       59.35       64.53      4.95 o 
   0   3   5      391.17      465.41     19.36 o 
   1   3   5     3009.14     3177.22    401.92 o 
   2   3   5        4.33       13.90      2.86 o 
   3   3   5       46.03       58.99      6.27 o 
   4   3   5      161.19      130.30      9.65 o 
   5   3   5      127.29      111.33     10.49 o 
   6   3   5        0.08       -5.94      6.96 o 
   7   3   5        6.89        7.01     11.08 o 
  -7   4   5        4.92        7.20      6.61 o 
  -6   4   5        4.70       10.14      6.61 o 
  -5   4   5      116.04      144.35     15.88 o 
  -4   4   5      447.82      347.74     15.02 o 
  -3   4   5      384.10      379.75     17.13 o 
  -2   4   5      665.89      614.86     20.91 o 
   0   4   5      126.36      159.98     13.39 o 
   1   4   5       15.22       35.04      6.12 o 
   2   4   5       92.58       87.86      6.27 o 
   3   4   5      181.11      155.30     10.46 o 
   4   4   5       48.81       57.92      8.57 o 
   5   4   5        9.55        7.97      6.13 o 
   6   4   5        4.50        0.33      5.43 o 
  -6   5   5       23.49       29.29      8.28 o 
  -5   5   5       35.53       26.49      6.06 o 
  -4   5   5      277.60      247.62     17.35 o 
  -3   5   5       44.84       52.98      8.69 o 
  -2   5   5       91.82      133.51      8.65 o 
  -1   5   5       28.70       26.79      6.90 o 
   0   5   5       65.02      123.63     12.21 o 
   1   5   5       18.34       13.78      4.30 o 
   2   5   5        0.58       13.53      6.12 o 
   3   5   5       70.48       68.79      9.56 o 
   5   5   5       33.08       25.09      7.49 o 
   6   5   5        1.67       -3.35      6.39 o 
  -5   6   5       20.39       12.60      6.85 o 
  -4   6   5       15.92       22.47      6.51 o 
  -3   6   5        7.34       15.66      6.07 o 
  -2   6   5        3.35        4.08      6.12 o 
  -1   6   5      156.55      173.76     10.66 o 
   0   6   5        0.28       10.65      4.67 o 
   1   6   5       54.99       42.69      6.30 o 
   2   6   5       30.97       38.45      9.26 o 
   3   6   5       44.63       47.19      9.70 o 
   4   6   5       22.57       25.50      8.26 o 
   5   6   5        2.89        1.18      6.60 o 
  -4   7   5        0.15       -2.04      7.37 o 
  -3   7   5        2.63       10.59     11.04 o 
  -2   7   5        3.90        2.58      5.34 o 
  -1   7   5      319.13      327.50     29.46 o 
   0   7   5       58.95       88.71      9.14 o 
   1   7   5       10.14       11.55      6.86 o 
   2   7   5       18.77       20.70      9.34 o 
   3   7   5        3.24        2.35      6.96 o 
   4   7   5       42.63       48.89     11.21 o 
  -3   8   5       16.55       22.20      7.66 o 
  -2   8   5       28.52       20.74      7.15 o 
  -1   8   5       16.37       10.86      6.61 o 
   0   8   5       31.79       63.23     13.37 o 
   1   8   5        8.19       12.33      7.88 o 
   2   8   5        6.60       -4.55      6.91 o 
   3   8   5        1.28       -2.52      8.05 o 
  -7   0   6       24.59       10.50      8.58 o 
  -6   0   6        0.69        1.12      4.41 o 
  -5   0   6       69.06       88.13      7.15 o 
  -4   0   6      347.43      339.88     12.16 o 
  -3   0   6      133.78      164.10      8.17 o 
  -2   0   6        0.68        0.71      1.51 o 
  -1   0   6     3183.82     2828.67    137.90 o 
   0   0   6      438.08      387.91     20.58 o 
   1   0   6     2647.96     2498.26     86.36 o 
   2   0   6        8.86        8.14      2.60 o 
   3   0   6     1459.68     1311.29     37.55 o 
   4   0   6      444.40      410.72     18.52 o 
   5   0   6       68.03       66.74     12.63 o 
   6   0   6       44.00       45.17     12.16 o 
   7   0   6       14.80       27.43     13.23 o 
  -7   1   6       28.87       18.05      6.04 o 
  -6   1   6       13.57       26.50      4.53 o 
  -5   1   6       15.02       20.36      3.54 o 
  -4   1   6      156.73      164.92      6.18 o 
  -2   1   6     1044.65      895.76     20.36 o 
  -1   1   6     1474.59     1285.13     28.17 o 
   0   1   6     1767.95     1370.96     29.93 o 
   2   1   6      751.30      734.28     19.73 o 
   3   1   6      269.41      395.57     31.41 o 
   4   1   6      162.11      131.65      5.22 o 
   5   1   6      170.17      158.89     11.33 o 
   6   1   6        1.75        4.66      6.08 o 
   7   1   6        8.60        2.03      6.94 o 
  -7   2   6       32.50       35.23     11.57 o 
  -6   2   6       80.34       76.00     16.49 o 
  -5   2   6       63.10       85.64      7.56 o 
  -3   2   6      393.91      352.94     12.41 o 
  -2   2   6     1157.94     1109.63     25.19 o 
  -1   2   6       31.92       51.99      2.98 o 
   0   2   6     1642.32     1441.97     31.82 o 
   1   2   6       39.83       45.61      4.75 o 
   2   2   6       80.59       93.77      5.08 o 
   3   2   6       26.12       23.75      3.39 o 
   4   2   6       14.12       20.48      5.23 o 
   5   2   6       12.39        4.41      4.77 o 
   6   2   6      124.86      104.04     24.00 o 
   7   2   6       13.79        8.16      7.47 o 
  -7   3   6       18.35       11.99     10.06 o 
  -6   3   6       37.47       38.29      8.20 o 
  -5   3   6      109.93      102.94      7.58 o 
  -4   3   6        4.74       24.30      8.50 o 
  -3   3   6      119.93      135.56     11.91 o 
  -2   3   6     1388.63     1205.91     55.92 o 
   0   3   6       92.29       68.06      4.21 o 
   1   3   6      672.40      570.13     38.55 o 
   2   3   6      471.67      424.96     26.59 o 
   4   3   6       19.27       39.75      9.99 o 
   5   3   6       73.89       77.19     10.06 o 
   6   3   6        8.48        8.26      9.04 o 
   7   3   6        0.49       -4.07      9.73 o 
  -7   4   6        0.00        9.97      4.65 o 
  -6   4   6        0.16       -0.75      4.91 o 
  -5   4   6      249.08      191.44     12.37 o 
  -4   4   6       20.22       16.67      4.62 o 
  -3   4   6       36.38       42.48      5.85 o 
  -2   4   6      126.47      129.16     10.98 o 
  -1   4   6       14.43       15.73      3.39 o 
   0   4   6      116.85      184.00     18.47 o 
   1   4   6      113.95      178.11     21.39 o 
   2   4   6       15.83       22.25      5.59 o 
   3   4   6      518.70      436.90     20.43 o 
   4   4   6       41.81       49.35      8.34 o 
   5   4   6        5.18       -0.09      5.01 o 
   6   4   6        3.45        2.71      5.89 o 
  -6   5   6        2.71        3.26      6.01 o 
  -5   5   6        9.50       11.34      5.73 o 
  -4   5   6       67.34       93.83     10.74 o 
  -3   5   6       34.00       61.36      8.89 o 
  -2   5   6       72.28       90.59     12.33 o 
  -1   5   6       15.76       10.45      4.59 o 
   0   5   6        0.59       -1.42      3.42 o 
   1   5   6        0.14        4.62      3.74 o 
   2   5   6       31.01       58.87      9.01 o 
   3   5   6        0.47       -1.84      4.41 o 
   4   5   6        2.45        6.76      5.91 o 
   5   5   6       54.56       55.42      9.78 o 
   6   5   6        1.12        5.27      6.93 o 
  -5   6   6        7.47        8.19      6.61 o 
  -4   6   6       32.41       32.05      7.04 o 
  -3   6   6       98.09      110.51     10.38 o 
  -2   6   6        1.76       12.12      5.25 o 
  -1   6   6      153.70      154.71      9.91 o 
   0   6   6      369.47      351.49     15.19 o 
   1   6   6        5.07       25.62      5.56 o 
   2   6   6      127.32      115.23     13.17 o 
   3   6   6       39.25       42.69      9.30 o 
   4   6   6       28.24       25.95      8.43 o 
   5   6   6        3.41        5.91      7.06 o 
  -4   7   6        8.39        1.48     10.21 o 
  -3   7   6        5.50       11.62      6.12 o 
  -2   7   6        1.58        3.26      5.23 o 
  -1   7   6      149.54      161.04     12.10 o 
   0   7   6       22.16       40.05      6.95 o 
   1   7   6       34.54       46.99      9.32 o 
   2   7   6        0.10       -2.96      6.68 o 
   3   7   6       19.22       23.07      8.56 o 
   4   7   6        0.53        7.76      7.93 o 
  -3   8   6        1.76        4.48      6.41 o 
  -2   8   6        1.96       10.45      6.73 o 
  -1   8   6        5.58        7.27      6.27 o 
   0   8   6       27.10       30.37      9.27 o 
   1   8   6       15.46       16.09      8.32 o 
   2   8   6        0.40        8.82      8.20 o 
  -7   1   7        0.02        0.89      4.87 o 
  -6   1   7      108.36      110.16      7.79 o 
  -5   1   7        4.79        3.26      2.81 o 
  -4   1   7       17.02       27.23      4.08 o 
  -3   1   7      171.62      194.09      6.63 o 
  -2   1   7      408.82      490.76     11.88 o 
  -1   1   7     1156.06     1101.05     24.42 o 
   0   1   7     1106.78      904.28     20.23 o 
   1   1   7       37.01       51.28      2.29 o 
   2   1   7      119.38      157.79      5.97 o 
   3   1   7      251.98      254.76     18.20 o 
   4   1   7        5.97        9.52      2.73 o 
   5   1   7       41.17       44.26      8.05 o 
   6   1   7        1.12       -3.55      4.88 o 
   7   1   7       10.45        6.30      7.53 o 
  -7   2   7        2.72        7.66      6.71 o 
  -6   2   7        1.25        8.39      3.76 o 
  -5   2   7       62.63       54.61     10.59 o 
  -4   2   7      206.59      206.92      8.02 o 
  -3   2   7       63.76       51.34      4.62 o 
  -2   2   7      625.75      552.62     19.55 o 
  -1   2   7     1503.65     1553.58     38.38 o 
   1   2   7       25.18       34.05      3.39 o 
   2   2   7      380.55      369.29     11.40 o 
   3   2   7      429.10      386.37     12.23 o 
   4   2   7        4.23        3.72      4.04 o 
   5   2   7        7.64       15.33      5.93 o 
   6   2   7       21.56       29.08      7.87 o 
   7   2   7       25.33       23.69     11.16 o 
  -7   3   7        2.07       13.66      9.69 o 
  -6   3   7       40.44       53.24      7.49 o 
  -5   3   7       38.17       37.55      5.93 o 
  -4   3   7       22.72       40.98      9.19 o 
  -3   3   7       71.66       84.86      5.06 o 
  -2   3   7      130.03      128.99      8.05 o 
  -1   3   7       33.50       57.86      3.65 o 
   0   3   7      512.25      525.80     15.75 o 
   1   3   7     1017.42      780.90     21.27 o 
   2   3   7      504.70      358.15     11.40 o 
   3   3   7      109.51       88.82     12.95 o 
   4   3   7      173.57      151.78     10.81 o 
   5   3   7        9.42       16.66      6.58 o 
   6   3   7       13.43        8.26      9.41 o 
   7   3   7        0.00        0.40     11.24 o 
  -7   4   7        5.50        7.76      5.32 o 
  -6   4   7        7.95        3.62      4.26 o 
  -5   4   7        7.93        5.04      5.01 o 
  -4   4   7       77.37       86.80      8.14 o 
  -3   4   7        7.88        8.90      3.72 o 
  -2   4   7        0.07        2.04      2.81 o 
  -1   4   7      367.95      347.19     10.19 o 
   0   4   7      142.73      138.57      6.18 o 
   2   4   7     1527.32     1261.30     38.50 o 
   3   4   7       22.61       20.32      5.85 o 
   4   4   7       40.38       47.63     14.07 o 
   5   4   7       58.74       61.30      9.80 o 
   6   4   7       23.38       23.06      9.72 o 
  -6   5   7       15.27       20.27      5.18 o 
  -5   5   7        6.26        3.77      4.06 o 
  -4   5   7       21.66       22.11      6.57 o 
  -3   5   7      341.99      298.82     11.70 o 
  -2   5   7       84.95       88.98      9.08 o 
  -1   5   7        0.45       -0.12      3.53 o 
   0   5   7      127.76      141.76      8.18 o 
   1   5   7        0.21       -4.05      3.27 o 
   3   5   7      183.90      120.73      9.97 o 
   4   5   7      213.74      142.71     11.27 o 
   5   5   7        5.41        2.44      6.45 o 
   6   5   7       14.08       23.93      8.78 o 
  -5   6   7        1.55        1.45      4.73 o 
  -4   6   7        0.46        3.96      4.86 o 
  -3   6   7       36.66       52.39      7.71 o 
  -2   6   7        8.44       20.58      5.34 o 
  -1   6   7      110.32      139.81     10.61 o 
   0   6   7      124.58      132.80      9.04 o 
   1   6   7        4.35        8.83      4.93 o 
   2   6   7        1.72       18.18      7.23 o 
   3   6   7       87.97       68.10     12.02 o 
   4   6   7        2.96        4.45      6.27 o 
   5   6   7        2.35        5.59      7.47 o 
  -4   7   7        0.46        2.98      5.80 o 
  -3   7   7       48.71       47.91      8.14 o 
  -2   7   7        0.03        3.98      5.69 o 
  -1   7   7        7.55       11.37      5.69 o 
   0   7   7      555.64      474.60     49.89 o 
   1   7   7       25.06       12.46     12.15 o 
   2   7   7       35.98       31.33     15.11 o 
   3   7   7        0.13       -3.40      7.89 o 
   4   7   7       35.06       32.73     10.62 o 
  -2   8   7        6.41       31.42      8.97 o 
  -1   8   7       11.48       14.32      6.61 o 
   0   8   7        8.51       24.92      9.07 o 
   1   8   7       28.93       29.53      9.25 o 
   2   8   7        4.50        1.59      7.63 o 
  -7   0   8        1.53        0.19      6.93 o 
  -6   0   8        3.36       -0.31      6.08 o 
  -5   0   8       15.54       14.34      4.90 o 
  -4   0   8       14.06       16.72      3.47 o 
  -3   0   8     1317.44     1372.19     48.81 o 
  -2   0   8      111.70      104.72      6.03 o 
  -1   0   8      522.50      362.74     21.02 o 
   0   0   8      659.89      539.99     20.42 o 
   1   0   8     1925.34     1639.57     58.14 o 
   2   0   8       99.26       74.04      5.56 o 
   3   0   8      943.53      855.54     33.21 o 
   4   0   8       40.36       42.55      6.30 o 
   5   0   8       64.06       60.29     19.88 o 
   6   0   8      183.23      155.85     17.31 o 
   7   0   8        1.32       -6.88      9.50 o 
  -7   1   8        1.81        2.81      5.18 o 
  -6   1   8        9.90       18.41      5.89 o 
  -5   1   8       27.25       19.43      4.07 o 
  -4   1   8       74.11       74.50      3.90 o 
  -3   1   8       59.49      109.92      8.94 o 
  -2   1   8      462.77      456.29     11.17 o 
  -1   1   8      794.73      729.76     16.67 o 
   0   1   8      374.62      363.08      8.97 o 
   1   1   8      656.49      521.62     12.50 o 
   2   1   8       20.02       23.21      2.91 o 
   3   1   8      303.54      247.14      8.84 o 
   4   1   8      194.02      166.12      7.28 o 
   5   1   8        6.17       -2.92      4.64 o 
   6   1   8       13.17       15.33      6.67 o 
   7   1   8       25.74       28.75      9.59 o 
  -7   2   8        2.00       14.36      6.21 o 
  -6   2   8      298.89      221.88     20.86 o 
  -5   2   8        4.16       -0.31      3.22 o 
  -4   2   8        4.74        3.46      2.54 o 
  -3   2   8      140.35      150.92     12.14 o 
  -2   2   8       45.29       64.16      3.26 o 
   0   2   8      408.94      373.86      9.62 o 
   1   2   8       76.63       50.63      2.83 o 
   2   2   8       29.47       26.40      3.09 o 
   3   2   8        2.74       16.73      4.88 o 
   4   2   8      128.74      102.79      7.00 o 
   5   2   8      228.25      193.57     18.16 o 
   6   2   8        3.79       -0.09      5.75 o 
   7   2   8        7.33       11.20      7.78 o 
  -7   3   8        0.01       -0.63      7.81 o 
  -6   3   8        3.37       12.33      5.34 o 
  -5   3   8        9.88       17.51      4.89 o 
  -4   3   8       28.72       30.98      5.04 o 
  -3   3   8       84.94       83.00      5.45 o 
  -2   3   8      688.37      674.05     16.68 o 
  -1   3   8      533.36      528.07     13.52 o 
   0   3   8       51.76       64.17      4.78 o 
   1   3   8      117.17       97.02      4.97 o 
   2   3   8        2.59        5.57      2.39 o 
   3   3   8       79.45       80.83      7.33 o 
   4   3   8       13.09       16.45      5.99 o 
   5   3   8       13.20       17.88     11.19 o 
   6   3   8        5.56       -3.60      8.14 o 
  -6   4   8        7.58        6.98      4.41 o 
  -5   4   8        3.93        0.18      3.55 o 
  -4   4   8       32.22       30.50      5.26 o 
  -2   4   8        1.74        7.84      3.19 o 
  -1   4   8       82.25       80.39      5.31 o 
   1   4   8      445.15      346.62     23.25 o 
   2   4   8      568.42      464.40     16.71 o 
   3   4   8       38.45       44.17      7.53 o 
   4   4   8       75.56       69.25      9.69 o 
   5   4   8        3.80        4.20      5.71 o 
   6   4   8        0.09        0.91      6.74 o 
  -6   5   8       41.09       43.63      6.90 o 
  -5   5   8        9.53       11.33      4.85 o 
  -4   5   8      247.92      215.18     11.36 o 
  -3   5   8       11.35       18.06      4.56 o 
  -2   5   8       19.83       18.07      4.44 o 
  -1   5   8        0.75        3.26      3.55 o 
   0   5   8       98.62       86.75      7.41 o 
   1   5   8       78.96      102.74      7.79 o 
   2   5   8      462.48      313.80     16.75 o 
   3   5   8       47.86       74.67      9.84 o 
   4   5   8       31.22       26.27      7.68 o 
   5   5   8       31.62       24.22      8.00 o 
   6   5   8        0.18       -3.13      8.43 o 
  -5   6   8        4.46        2.06      4.88 o 
  -4   6   8        1.46        6.44      4.95 o 
  -3   6   8      145.04      114.16     12.26 o 
  -2   6   8        0.03       20.25      5.92 o 
  -1   6   8       85.54      116.95     17.53 o 
   0   6   8      279.25      250.20     23.41 o 
   1   6   8       95.27      108.26     11.38 o 
   2   6   8        0.36        2.37      5.84 o 
   3   6   8        0.78       13.34      7.02 o 
   4   6   8        0.10       -1.79      6.13 o 
   5   6   8        2.25        1.08      7.27 o 
  -4   7   8        0.76       -2.52      5.35 o 
  -3   7   8       10.64       15.24      7.63 o 
  -2   7   8        9.10       13.27      5.87 o 
  -1   7   8       24.67       30.33      9.06 o 
   0   7   8       24.98       22.22      6.42 o 
   1   7   8       23.28        9.97      9.85 o 
   2   7   8        3.08       -1.21      7.59 o 
   3   7   8        3.25        4.87     11.20 o 
   4   7   8       10.77       13.31      8.69 o 
  -2   8   8       31.52       31.24      9.65 o 
  -1   8   8       27.26       22.18      7.65 o 
   0   8   8        1.94        3.26      7.21 o 
   1   8   8        0.27        7.04      7.41 o 
   2   8   8       11.99       10.34      8.42 o 
  -7   1   9        7.42        7.67      5.33 o 
  -6   1   9       45.69       63.24      8.97 o 
  -5   1   9       75.74       89.83     15.02 o 
  -4   1   9        7.09        8.15      2.25 o 
  -3   1   9      577.36      556.82     16.70 o 
  -2   1   9       31.19       47.37      3.22 o 
  -1   1   9       92.62       96.81      4.52 o 
   0   1   9     1936.84     1763.03     38.55 o 
   1   1   9      142.90      113.23      3.90 o 
   2   1   9      191.58      163.22      6.44 o 
   3   1   9       25.06       20.32      3.10 o 
   4   1   9       58.84       64.60      5.33 o 
   5   1   9      173.84      152.61      9.15 o 
   6   1   9        1.44       -2.77      5.52 o 
   7   1   9        7.44        5.90      7.60 o 
  -7   2   9        3.62        5.94      5.82 o 
  -6   2   9        0.01        7.59      4.39 o 
  -5   2   9        1.05        6.37      3.59 o 
  -4   2   9       98.57      105.48      6.46 o 
  -3   2   9      512.47      476.80     14.59 o 
  -2   2   9      289.08      255.87     11.69 o 
  -1   2   9      311.58      394.76     10.15 o 
   1   2   9       37.64       38.20      2.86 o 
   2   2   9      403.97      302.71     10.10 o 
   3   2   9      145.12      160.75      6.89 o 
   4   2   9      132.66      128.78      8.03 o 
   5   2   9       14.10       21.00      6.39 o 
   6   2   9       22.54       28.00     11.01 o 
   7   2   9       31.84       37.36     10.44 o 
  -7   3   9       30.39       41.72     12.46 o 
  -6   3   9      172.61      131.72     21.40 o 
  -5   3   9      138.66      130.28      8.15 o 
  -4   3   9        1.55        4.76      3.37 o 
  -2   3   9       19.48       22.68      2.78 o 
  -1   3   9      890.65      702.58     17.23 o 
   0   3   9      652.95      578.87     15.51 o 
   1   3   9      802.54      635.09     18.00 o 
   2   3   9       12.00        5.66      2.59 o 
   3   3   9       80.37       76.49      7.34 o 
   4   3   9       11.08       12.08     11.80 o 
   5   3   9       73.04       70.56     10.67 o 
   6   3   9        0.08       -4.66      7.45 o 
  -6   4   9       24.92       25.39      6.66 o 
  -5   4   9        4.28        2.36      3.75 o 
  -4   4   9      242.93      189.87     10.09 o 
  -3   4   9        8.12       23.57      4.96 o 
  -2   4   9      624.01      538.20     16.39 o 
  -1   4   9      196.68      162.09      6.27 o 
   0   4   9       31.66       39.12      3.73 o 
   2   4   9        0.39       12.56      3.31 o 
   3   4   9      463.61      335.22     17.39 o 
   4   4   9       11.22        1.98      5.09 o 
   5   4   9       66.29       60.69     10.52 o 
   6   4   9        0.76       -4.06      6.49 o 
  -6   5   9       56.84       75.41     11.04 o 
  -5   5   9       35.11       33.45      6.95 o 
  -4   5   9      128.78      116.80     12.34 o 
  -3   5   9       24.62       16.96      5.03 o 
  -2   5   9       12.30       16.55      4.52 o 
  -1   5   9      274.68      225.78      9.43 o 
   0   5   9        4.20        3.95      3.82 o 
   1   5   9      207.32      164.69      9.37 o 
   2   5   9      176.46      155.87     11.17 o 
   3   5   9      166.57      116.42      9.79 o 
   4   5   9      118.35       90.83     11.81 o 
   5   5   9        4.38        2.44      6.50 o 
  -5   6   9        2.83        4.19      4.55 o 
  -4   6   9        9.27        5.70      5.19 o 
  -3   6   9        9.32       13.01      5.33 o 
  -2   6   9      168.15      160.49      8.70 o 
  -1   6   9      401.34      316.66     14.49 o 
   0   6   9       32.52       38.57      6.83 o 
   1   6   9       91.40       87.92      8.70 o 
   2   6   9       26.51       21.49      7.65 o 
   3   6   9       55.13       53.24      9.56 o 
   4   6   9        0.11       -6.89      5.98 o 
   5   6   9        0.26       -4.91      7.05 o 
  -4   7   9        0.27        0.25      5.51 o 
  -3   7   9       70.09       68.35      9.16 o 
  -2   7   9        0.65       -3.71      6.74 o 
  -1   7   9       59.15       51.02     10.24 o 
   0   7   9        7.91        8.44      5.02 o 
   1   7   9        4.48        9.35      7.10 o 
   2   7   9        2.70        3.44      6.68 o 
   3   7   9       10.91        8.62      7.85 o 
  -2   8   9       13.34        2.30      7.57 o 
  -1   8   9       15.92       15.77      6.77 o 
   0   8   9        0.19        2.50      6.58 o 
   1   8   9        0.00       -2.82      7.14 o 
   2   8   9        4.64        1.94      7.88 o 
  -7   0  10       27.44       22.60      8.64 o 
  -6   0  10      147.96      103.80     12.16 o 
  -5   0  10       86.75       93.68     13.77 o 
  -4   0  10       73.13       74.50      7.49 o 
  -3   0  10      195.65      187.49     11.39 o 
  -2   0  10        2.14        4.51      3.74 o 
  -1   0  10      274.34      226.01     15.52 o 
   0   0  10        0.04       -0.73      1.77 o 
   1   0  10       41.24       42.45      6.52 o 
   2   0  10      167.76      190.68     10.18 o 
   3   0  10      834.56      681.15     33.48 o 
   4   0  10        1.57        2.27      3.50 o 
   5   0  10       57.93       41.25      7.00 o 
   6   0  10       81.12      135.69     20.62 o 
   7   0  10        5.03        0.04     11.17 o 
  -7   1  10       18.92       19.85      6.63 o 
  -6   1  10        0.15        1.77      4.55 o 
  -5   1  10        0.02        3.70      4.06 o 
  -4   1  10        2.63       10.06      2.67 o 
  -3   1  10       22.40       25.98      2.94 o 
  -2   1  10       47.78       66.88      3.78 o 
  -1   1  10      406.88      385.08     11.72 o 
   0   1  10     1227.78     1225.49     27.45 o 
   1   1  10      135.33      151.89      4.87 o 
   2   1  10      187.73      159.57      6.48 o 
   3   1  10      115.08      109.63      5.53 o 
   4   1  10       61.66       54.57      5.23 o 
   5   1  10        0.29       -0.93      3.52 o 
   6   1  10        5.76        2.13      5.69 o 
   7   1  10        0.67        1.66      7.86 o 
  -7   2  10        1.73       -2.14      5.22 o 
  -6   2  10        3.83        1.62      4.11 o 
  -5   2  10      161.51      152.55     10.45 o 
  -4   2  10       48.24       53.66      5.72 o 
  -3   2  10      126.78      112.46      5.11 o 
  -2   2  10       15.31       23.87      2.34 o 
  -1   2  10      407.16      431.09     10.97 o 
   0   2  10       21.21       20.85      2.23 o 
   1   2  10        8.88       14.12      2.08 o 
   2   2  10       18.12       16.53      2.90 o 
   3   2  10       38.49       37.94      4.13 o 
   4   2  10        3.72        7.75      2.86 o 
   5   2  10      351.21      306.86     23.28 o 
   6   2  10        0.05        4.51      6.27 o 
   7   2  10        6.93        6.38      8.31 o 
  -7   3  10        0.35        2.25      8.56 o 
  -6   3  10        3.51       -1.28      4.90 o 
  -5   3  10      108.87      122.31     10.13 o 
  -4   3  10      168.15      163.60     12.34 o 
  -3   3  10      338.30      313.84     18.39 o 
  -2   3  10      390.31      368.38     10.34 o 
  -1   3  10      174.15      164.55      5.74 o 
   0   3  10        3.65        3.20      1.89 o 
   1   3  10      282.75      210.16      7.82 o 
   2   3  10       31.65       25.70      3.63 o 
   4   3  10        4.80        7.13      5.68 o 
   5   3  10       16.60       17.86     16.94 o 
   6   3  10        4.42       10.00     16.87 o 
  -6   4  10        5.48        8.76      5.84 o 
  -5   4  10        0.02       -0.87      5.15 o 
  -4   4  10       26.71       25.25      5.98 o 
  -3   4  10       85.44       79.82     11.91 o 
  -2   4  10        3.99        3.21      2.96 o 
   0   4  10      249.37      191.13      6.88 o 
   1   4  10       54.89       62.79      5.44 o 
   2   4  10      154.02       97.34      5.75 o 
   3   4  10       77.76       61.30     13.08 o 
   4   4  10       37.73       35.22      8.07 o 
   5   4  10       10.25        9.51      6.87 o 
   6   4  10        0.13        1.15      7.27 o 
  -6   5  10        1.01        5.75      6.19 o 
  -5   5  10       48.48       39.87      6.80 o 
  -4   5  10       66.16       56.14      7.26 o 
  -3   5  10      111.93      115.28      8.92 o 
  -2   5  10       29.98       37.42      5.22 o 
  -1   5  10        3.79        3.29      3.44 o 
   0   5  10      122.42      109.03      7.27 o 
   1   5  10      132.94      104.41      7.21 o 
   2   5  10       28.41       33.32      7.08 o 
   3   5  10      305.26      240.18     14.75 o 
   4   5  10        8.17       21.21      7.46 o 
   5   5  10        4.44        0.02      6.22 o 
  -5   6  10        2.90       -1.83      4.50 o 
  -4   6  10       56.91       32.19      6.88 o 
  -3   6  10        2.52        4.60      4.99 o 
  -2   6  10       71.80       59.26      8.03 o 
  -1   6  10       80.32       84.48      8.81 o 
   0   6  10      226.59      172.95      9.95 o 
   1   6  10        1.01       -0.21      4.21 o 
   2   6  10        5.80       16.25      7.27 o 
   3   6  10        0.35       -0.54      5.82 o 
   4   6  10       36.53       44.80     13.94 o 
  -4   7  10        2.22       -2.05      5.35 o 
  -3   7  10        0.20        8.89      5.98 o 
  -2   7  10        8.66        7.37      7.35 o 
  -1   7  10       20.36       11.93      5.65 o 
   0   7  10        1.67        1.42      4.70 o 
   1   7  10       20.95       28.33     15.79 o 
   2   7  10        0.65       10.91      7.61 o 
   3   7  10       34.39       36.98      9.40 o 
  -2   8  10       11.22       10.97      7.50 o 
  -1   8  10       18.51        9.64     11.85 o 
   0   8  10        2.61        3.42      7.37 o 
   1   8  10        6.56       14.71      7.84 o 
  -7   1  11        2.75       -2.58      4.93 o 
  -6   1  11       20.07       11.26      5.43 o 
  -5   1  11      103.13      101.45     10.96 o 
  -4   1  11       52.81       58.54      5.47 o 
  -3   1  11      168.95      150.53      5.97 o 
  -2   1  11       81.82       77.23      3.85 o 
  -1   1  11     1350.65     1308.52     32.93 o 
   1   1  11        4.85        3.88      1.41 o 
   2   1  11      287.15      259.45      9.16 o 
   3   1  11       88.22       82.03      4.93 o 
   4   1  11       65.32       85.72      7.41 o 
   5   1  11       32.45       38.65      6.16 o 
   6   1  11       91.07      125.29     14.41 o 
   7   1  11        4.75       -3.94      7.29 o 
  -7   2  11       10.70       19.72      6.85 o 
  -6   2  11        7.99        5.59      4.68 o 
  -5   2  11      212.36      162.91     11.16 o 
  -4   2  11       41.66       80.29      9.09 o 
  -3   2  11        3.06        2.99      2.42 o 
  -2   2  11       66.19       53.95      4.88 o 
   0   2  11      413.63      331.42      9.00 o 
   1   2  11      214.73      154.23      5.34 o 
   3   2  11       37.79       73.55      5.62 o 
   4   2  11        0.16        2.57      2.66 o 
   5   2  11        5.53        7.97      4.66 o 
   6   2  11       31.99       34.51     10.94 o 
  -7   3  11        1.49       -2.10      7.56 o 
  -6   3  11       52.64       47.57      8.16 o 
  -5   3  11      244.95      245.51     14.93 o 
  -4   3  11        0.27        3.37      3.32 o 
  -3   3  11      120.25      106.21      6.59 o 
  -2   3  11      153.18      140.39      6.17 o 
  -1   3  11       47.21       39.89      3.38 o 
   0   3  11       26.59       24.07      2.84 o 
   1   3  11       97.00       82.15      3.98 o 
   2   3  11       91.15       93.13      7.80 o 
   3   3  11      109.32       88.02      6.25 o 
   4   3  11       61.77       78.71     11.75 o 
   5   3  11        2.54        0.09      5.77 o 
   6   3  11        3.37       12.96     14.85 o 
  -6   4  11       67.32       69.03     15.48 o 
  -5   4  11       61.19       51.75      9.07 o 
  -4   4  11        3.69        1.52      3.47 o 
  -3   4  11      212.18      192.67     13.47 o 
  -2   4  11      199.28      187.87      9.44 o 
  -1   4  11      115.13       83.37      6.10 o 
   0   4  11      321.77      226.37     10.87 o 
   1   4  11        3.33        1.17      2.59 o 
   2   4  11      124.07       96.98      7.68 o 
   3   4  11       24.19       24.89      5.46 o 
   4   4  11        4.56        5.56      6.16 o 
   5   4  11       23.10       49.84      9.82 o 
   6   4  11       13.65       23.20      9.33 o 
  -6   5  11        0.91        0.83      6.51 o 
  -5   5  11        8.89        7.72      7.26 o 
  -4   5  11       10.73       11.59      4.98 o 
  -3   5  11        4.28        1.92      3.83 o 
  -2   5  11      112.29       94.73      8.83 o 
  -1   5  11       31.41       32.92      4.19 o 
   0   5  11      321.84      252.09      9.93 o 
   1   5  11       16.70       18.64      4.10 o 
   3   5  11       20.48       19.52      7.00 o 
   4   5  11        0.00        7.58      6.52 o 
   5   5  11        2.74       -2.98      6.32 o 
  -5   6  11        1.81        1.48      7.01 o 
  -4   6  11        0.01        4.18      5.09 o 
  -3   6  11      145.76      151.49     10.20 o 
  -2   6  11        0.19        2.35      4.74 o 
  -1   6  11        2.04        2.87      4.41 o 
   0   6  11      231.94      177.51     10.00 o 
   1   6  11        1.38       -2.40      4.15 o 
   2   6  11        0.66        0.72      5.04 o 
   3   6  11      274.95      177.45     13.14 o 
   4   6  11       10.44        1.49      8.26 o 
  -3   7  11        7.95        4.00      5.77 o 
  -2   7  11       63.28       52.17     12.42 o 
  -1   7  11       24.70       22.07     10.59 o 
   0   7  11        0.00       -3.70      4.49 o 
   1   7  11        2.03       10.23      7.02 o 
   2   7  11        1.10       -5.60      6.60 o 
   3   7  11        3.04        0.90      7.09 o 
  -1   8  11        0.07        0.90     12.82 o 
   0   8  11        6.27        3.03     11.43 o 
   1   8  11        0.83       -6.92      9.20 o 
  -7   0  12        2.46        1.28      8.08 o 
  -6   0  12        2.54        5.92      7.02 o 
  -5   0  12      125.23       99.70     15.11 o 
  -4   0  12      120.59      107.20     10.52 o 
  -3   0  12      168.13      124.34     11.18 o 
  -2   0  12      317.98      251.20     17.37 o 
  -1   0  12     2093.13     1972.37    100.67 o 
   0   0  12     2542.20     2500.70     87.35 o 
   1   0  12      167.33      164.40      9.20 o 
   2   0  12       11.00        7.39      3.54 o 
   3   0  12      210.31      173.26     10.63 o 
   4   0  12      350.24      275.52     20.34 o 
   5   0  12        2.65        3.90      4.60 o 
   6   0  12      111.56      154.46     22.68 o 
  -7   1  12        0.00       -4.33      5.07 o 
  -6   1  12        0.20        4.01      7.16 o 
  -5   1  12       14.49       11.40      5.12 o 
  -4   1  12       29.22       31.26      4.39 o 
  -3   1  12      108.43       99.50      5.99 o 
  -2   1  12       49.79       55.31      3.59 o 
  -1   1  12      846.03      763.02     20.35 o 
   0   1  12      142.65      125.15      4.44 o 
   1   1  12       54.34       64.21      3.18 o 
   2   1  12       38.46       45.03      4.12 o 
   3   1  12        1.56        0.49      2.30 o 
   4   1  12      114.70      100.19      6.40 o 
   5   1  12        0.54       -2.80      3.53 o 
   6   1  12        3.98        2.42      6.45 o 
  -7   2  12        2.61       -4.61      7.74 o 
  -6   2  12       41.75       33.59      6.77 o 
  -5   2  12       10.79        5.85      4.91 o 
  -4   2  12       41.53       52.53      9.37 o 
  -2   2  12       58.76       60.90      3.94 o 
  -1   2  12       91.62       80.90      3.46 o 
   1   2  12      114.91      126.05      4.78 o 
   2   2  12       57.44       42.77      4.24 o 
   3   2  12        0.21        6.76      2.86 o 
   4   2  12      212.84      205.70     13.21 o 
   5   2  12        0.95        4.52      4.29 o 
   6   2  12        5.84        9.58      7.32 o 
  -6   3  12        3.66        4.01      5.27 o 
  -5   3  12       11.07       13.04      6.08 o 
  -4   3  12       25.10       23.38      6.82 o 
  -3   3  12      208.22      165.00     13.66 o 
  -2   3  12       24.30       25.85      3.45 o 
  -1   3  12      334.34      320.92      9.32 o 
   1   3  12      105.69       98.46      4.44 o 
   4   3  12       89.19       77.53      8.51 o 
   5   3  12        5.08        8.54      6.86 o 
   6   3  12        4.76        9.25      8.65 o 
  -6   4  12        0.79       -0.16      6.79 o 
  -5   4  12       16.85       21.53      6.99 o 
  -4   4  12       29.27       26.76      7.89 o 
  -3   4  12        0.03        0.14      3.50 o 
  -2   4  12       98.51      107.74      8.53 o 
  -1   4  12      268.77      245.65      8.19 o 
   0   4  12        4.36        4.83      2.63 o 
   1   4  12      101.32       89.88      7.44 o 
   2   4  12       75.40       71.36      6.10 o 
   3   4  12      108.42       90.48      7.89 o 
   4   4  12       40.20       43.83     10.10 o 
   5   4  12        0.58       11.13      7.24 o 
  -5   5  12        0.74        4.28      6.69 o 
  -4   5  12        3.54       -0.41      5.56 o 
  -3   5  12      160.71      150.80     15.56 o 
  -2   5  12        0.09        8.79      5.93 o 
  -1   5  12       71.51       72.89      7.86 o 
   0   5  12      132.17      147.37      8.62 o 
   1   5  12      120.47      117.92      6.96 o 
   2   5  12      242.27      174.99     11.83 o 
   3   5  12       70.58       62.65     20.44 o 
   4   5  12       58.25       60.54     10.61 o 
   5   5  12        3.54       -7.43     11.09 o 
  -5   6  12        0.87       -2.79      6.85 o 
  -4   6  12        7.00       11.10      7.85 o 
  -3   6  12       70.72       53.18      7.72 o 
  -2   6  12        3.77        3.49      4.82 o 
  -1   6  12       19.44       18.34      6.26 o 
   0   6  12        0.38       -0.91      3.95 o 
   1   6  12       35.64       18.47      8.21 o 
   2   6  12       48.08       41.88      8.85 o 
   3   6  12        3.54       11.27      7.09 o 
   4   6  12       14.10       10.12      8.52 o 
  -3   7  12       10.04        7.63      5.81 o 
  -2   7  12        9.82        9.88      7.57 o 
  -1   7  12        3.74        1.38      6.22 o 
   0   7  12        6.80       12.26      7.27 o 
   1   7  12        1.86       12.41      7.12 o 
   2   7  12       10.92       32.80      8.93 o 
   3   7  12        6.36        3.31      8.30 o 
  -7   1  13        2.50        5.23      6.07 o 
  -6   1  13        4.89       -1.30     10.55 o 
  -5   1  13       29.20       20.20      6.16 o 
  -4   1  13       76.13       74.12      6.46 o 
  -3   1  13      155.16      150.61      7.70 o 
  -2   1  13        0.06       -0.22      2.21 o 
   0   1  13      362.62      339.13      9.21 o 
   2   1  13       15.98       16.93      3.17 o 
   3   1  13       78.36      125.04      6.42 o 
   4   1  13        5.79        5.56      3.26 o 
   5   1  13       25.23       24.74      9.40 o 
   6   1  13       39.26       50.34     10.38 o 
  -7   2  13        8.45        1.19      6.75 o 
  -6   2  13        0.64       -5.41      6.35 o 
  -5   2  13       79.00       83.14     10.77 o 
  -4   2  13      140.14      140.43     10.26 o 
  -3   2  13       35.94       42.63      4.95 o 
  -2   2  13       59.83       55.71      4.29 o 
   0   2  13       54.70       61.05      4.74 o 
   1   2  13        4.67        9.39      2.21 o 
   2   2  13      164.94      151.50      7.03 o 
   3   2  13      148.80      188.24      9.26 o 
   4   2  13       28.78       39.58      4.93 o 
   5   2  13        0.72       -2.77      4.25 o 
   6   2  13        5.41        4.23      6.92 o 
  -6   3  13       46.19       48.70      8.72 o 
  -5   3  13        0.54        0.52      5.75 o 
  -4   3  13       34.66       27.49      7.08 o 
  -3   3  13      276.96      282.33     15.46 o 
  -2   3  13      234.95      182.54      7.39 o 
  -1   3  13      230.57      216.50      8.23 o 
   0   3  13       23.21       27.88      3.38 o 
   1   3  13      641.10      503.74     15.52 o 
   2   3  13       78.79       68.65      5.80 o 
   4   3  13       12.66       16.82      5.35 o 
   5   3  13       53.72       78.20     12.75 o 
   6   3  13       36.19       48.00     12.71 o 
  -6   4  13       12.25        1.57      6.26 o 
  -5   4  13       91.94       78.94     11.06 o 
  -4   4  13      133.15      137.21     12.27 o 
  -3   4  13       79.22       74.20      7.27 o 
  -2   4  13      136.71      121.15      7.48 o 
  -1   4  13       79.61       77.35      6.71 o 
   0   4  13      166.13      118.75      5.49 o 
   1   4  13       11.85       29.18      4.28 o 
   2   4  13       18.74       28.14      4.54 o 
   3   4  13      135.00      131.29      8.73 o 
   4   4  13       21.88       26.34      7.84 o 
   5   4  13       15.75       17.17      7.71 o 
  -5   5  13        0.38       -8.73      5.82 o 
  -4   5  13        6.18       -1.99      5.71 o 
  -3   5  13        3.26        5.53      4.24 o 
  -2   5  13       13.25        7.95      4.64 o 
  -1   5  13        0.02        9.14      3.80 o 
   0   5  13        1.82        5.44      3.12 o 
   1   5  13      260.40      201.82      8.96 o 
   2   5  13        0.41        0.39      3.61 o 
   3   5  13        0.24       -3.87      5.22 o 
   4   5  13        4.56       11.82      7.33 o 
   5   5  13        4.30        3.64      9.75 o 
  -4   6  13        0.78       -0.98      6.68 o 
  -3   6  13        0.70        2.57      4.87 o 
  -2   6  13        2.70        4.91      5.29 o 
  -1   6  13       18.05        7.17      5.27 o 
   0   6  13       77.04       74.76     23.37 o 
   1   6  13        4.97        4.14      4.64 o 
   2   6  13      217.64      162.11     12.32 o 
   3   6  13       10.38        6.31      7.04 o 
   4   6  13        0.24       -7.47      7.09 o 
  -3   7  13       34.66       21.63      7.38 o 
  -2   7  13        1.29        0.47      6.55 o 
  -1   7  13       12.87       13.53      7.46 o 
   0   7  13       33.14       23.85     13.14 o 
   1   7  13        4.02        8.38      6.41 o 
   2   7  13       30.22       29.88      8.36 o 
  -7   0  14        9.20        3.97      9.47 o 
  -6   0  14       59.50       58.29     14.26 o 
  -5   0  14       27.52       20.60      8.85 o 
  -4   0  14       69.47       80.58     23.49 o 
  -3   0  14      267.05      244.56     17.99 o 
  -2   0  14        2.86        5.57      4.83 o 
  -1   0  14       13.27       12.54      5.63 o 
   0   0  14     1970.64     1914.54     68.17 o 
   1   0  14      241.05      286.66     13.92 o 
   2   0  14      126.58      109.02      8.99 o 
   3   0  14       34.43       30.38      6.08 o 
   4   0  14       39.63       31.94      6.45 o 
   5   0  14      104.99      116.74     19.17 o 
   6   0  14       10.31       24.06     11.81 o 
  -7   1  14        0.29        1.83      5.58 o 
  -6   1  14       75.56       98.33     13.02 o 
  -5   1  14       22.31       17.33      5.69 o 
  -4   1  14       10.68        7.34      4.88 o 
  -3   1  14      378.51      342.44     13.41 o 
  -1   1  14       25.83       23.69      2.87 o 
   0   1  14       22.45       21.49      2.38 o 
   2   1  14       60.64       53.50      4.73 o 
   3   1  14      289.37      279.85     10.66 o 
   4   1  14       14.90       13.24      3.78 o 
   5   1  14       17.84       14.78      5.39 o 
   6   1  14        0.15       -0.87      6.13 o 
  -6   2  14       12.51       12.72      9.19 o 
  -5   2  14      115.73      123.39      9.92 o 
  -4   2  14        0.27        7.98      5.33 o 
  -3   2  14       53.76       61.11      5.92 o 
  -2   2  14        0.40        2.35      2.41 o 
  -1   2  14      235.95      196.00      7.31 o 
   0   2  14       60.88       51.26      3.59 o 
   1   2  14        5.14        9.30      2.72 o 
   2   2  14      154.34      164.91      7.53 o 
   3   2  14        0.67        1.53      2.83 o 
   4   2  14        4.58        5.21      3.46 o 
   5   2  14       10.37        6.28      5.38 o 
   6   2  14        0.59       -2.66      6.67 o 
  -6   3  14       15.50       15.67      6.72 o 
  -5   3  14        6.37        7.54      5.64 o 
  -4   3  14        7.29       24.19     15.39 o 
  -3   3  14        5.97       19.99      5.94 o 
  -2   3  14        0.17        3.02      2.40 o 
   0   3  14       12.41       20.10      3.52 o 
   1   3  14        6.94        6.06      2.79 o 
   2   3  14      231.98      204.35      8.81 o 
   3   3  14        0.46       -3.50      2.71 o 
   4   3  14       39.82       45.07      7.54 o 
   5   3  14       45.58       53.05      8.55 o 
   6   3  14        2.55       16.84     13.17 o 
  -6   4  14        5.77        3.80      6.61 o 
  -5   4  14        0.38        1.73      6.18 o 
  -4   4  14       19.12       22.49      6.81 o 
  -3   4  14       44.95       45.11      8.31 o 
  -2   4  14      329.72      278.14     13.68 o 
  -1   4  14        6.92        3.30      2.81 o 
   0   4  14      101.66      106.07      6.04 o 
   1   4  14      318.93      237.39      9.47 o 
   2   4  14       68.43       66.10      6.25 o 
   3   4  14       11.60        5.38      4.31 o 
   4   4  14       16.89       11.06      5.62 o 
   5   4  14       18.48       20.68      8.94 o 
  -5   5  14        2.97       -2.43      6.51 o 
  -4   5  14       11.33        6.30      6.10 o 
  -3   5  14        5.82       16.17      6.54 o 
  -2   5  14       24.36       27.06      5.85 o 
  -1   5  14       54.39       61.59      6.05 o 
   0   5  14        1.41        1.59      3.41 o 
   1   5  14        7.02       10.69      3.62 o 
   2   5  14        8.00        4.84      6.32 o 
   3   5  14      144.99      127.52     13.60 o 
   4   5  14        6.41        1.92      6.87 o 
  -4   6  14        8.14       -0.16      6.64 o 
  -3   6  14        6.89        2.90      6.56 o 
  -2   6  14       41.95       25.39      6.73 o 
  -1   6  14        2.93        6.11      5.33 o 
   0   6  14       21.08       20.20     16.76 o 
   1   6  14        1.65       -1.87      5.90 o 
   2   6  14        0.83       18.12      7.15 o 
   3   6  14       44.25       38.96     13.74 o 
  -3   7  14        8.60        2.00      8.41 o 
  -2   7  14       10.19        8.38      6.32 o 
  -1   7  14        0.03        1.39      6.32 o 
   0   7  14        0.65        1.20      6.48 o 
   1   7  14       20.59       22.88     11.89 o 
   2   7  14        0.77       -3.54      6.51 o 
  -7   1  15       12.79       15.27     10.89 o 
  -6   1  15       24.64       21.07      7.42 o 
  -5   1  15       48.66       47.45      9.75 o 
  -4   1  15        1.98       14.66      5.69 o 
  -3   1  15        8.36       16.41      4.00 o 
  -2   1  15       49.55       59.25      5.69 o 
  -1   1  15       56.50       72.61      5.89 o 
   0   1  15      138.76      155.71      6.42 o 
   1   1  15      235.37      162.05      6.89 o 
   2   1  15        2.14       -0.31      2.33 o 
   4   1  15       26.55       24.22      4.43 o 
   5   1  15       36.99       40.56      6.98 o 
   6   1  15        5.70       15.57      7.90 o 
  -6   2  15        5.36        1.70      7.46 o 
  -5   2  15       10.65       18.68      6.31 o 
  -4   2  15      151.79      150.27     10.89 o 
  -3   2  15        4.58       18.01      3.95 o 
  -2   2  15       65.78       74.90      6.01 o 
  -1   2  15       46.94       41.09      3.97 o 
   0   2  15       82.21       95.23      4.99 o 
   1   2  15        9.87        9.21      2.70 o 
   2   2  15      561.06      567.95     17.68 o 
   3   2  15      107.39      109.38      9.23 o 
   4   2  15        0.90        1.42      3.22 o 
   5   2  15       32.36       22.50      6.57 o 
   6   2  15        0.04        0.74      7.57 o 
  -6   3  15        0.68       -1.55      5.50 o 
  -5   3  15        2.66        4.40      5.73 o 
  -4   3  15      107.67      124.34     19.64 o 
  -3   3  15      352.57      309.17     53.00 o 
  -2   3  15        7.93        7.83      3.51 o 
  -1   3  15       79.31       68.04      5.26 o 
   0   3  15       67.07       68.24      5.54 o 
   1   3  15      399.64      312.61     11.20 o 
   2   3  15       81.17       65.97      5.91 o 
   3   3  15        2.40       12.55      3.87 o 
   4   3  15       35.27       47.41      7.81 o 
   5   3  15       49.71       64.10      9.38 o 
  -6   4  15        2.32        0.04      6.40 o 
  -5   4  15        6.26        2.66      6.01 o 
  -4   4  15        4.15       12.21      6.84 o 
  -3   4  15      125.48      117.11     12.16 o 
  -2   4  15      138.11      107.85      9.00 o 
  -1   4  15      131.45      109.63      6.15 o 
   0   4  15        0.31       -0.53      3.02 o 
   1   4  15       13.97       13.67      3.75 o 
   2   4  15       50.74       72.47      6.63 o 
   3   4  15       16.23       27.08      6.17 o 
   4   4  15       12.64       16.33      5.89 o 
   5   4  15        3.95        7.02      7.97 o 
  -5   5  15        6.23        4.45      7.31 o 
  -4   5  15        0.11        2.62      6.13 o 
  -3   5  15        6.69       14.15      6.25 o 
  -2   5  15       27.08       33.12      8.42 o 
  -1   5  15       19.13       19.29      4.30 o 
   0   5  15       36.38       38.52      6.04 o 
   1   5  15       19.66       12.53      6.08 o 
   2   5  15        9.07        4.77      4.50 o 
   3   5  15       45.52       52.38      7.66 o 
   4   5  15        1.39       -2.06      6.86 o 
  -4   6  15        5.00       -0.59      7.63 o 
  -3   6  15        5.46       -4.25      5.89 o 
  -2   6  15        0.16       -3.54      4.67 o 
  -1   6  15       13.20        5.89      5.13 o 
   0   6  15       35.94       36.95      6.56 o 
   1   6  15        6.88       10.11      8.86 o 
   2   6  15        7.58        1.13      6.04 o 
   3   6  15        0.71        0.10      6.66 o 
  -2   7  15        0.29        0.36      5.50 o 
  -1   7  15        0.26        3.05      6.99 o 
   0   7  15        0.45       -5.27      6.23 o 
   1   7  15        5.43        6.03     10.37 o 
  -6   0  16       35.87       48.55     14.87 o 
  -5   0  16       43.97       46.80     13.22 o 
  -4   0  16       19.90       26.19      6.29 o 
  -3   0  16       22.00       23.59      7.35 o 
  -2   0  16      376.27      329.91     23.71 o 
  -1   0  16      171.11      178.36     15.79 o 
   0   0  16       34.68       42.10      9.40 o 
   1   0  16        0.31       -1.47      2.87 o 
   2   0  16      242.66      193.52     11.81 o 
   3   0  16      159.03      158.98     11.12 o 
   4   0  16       27.47       30.20     11.16 o 
   5   0  16      102.99       95.04     20.16 o 
   6   0  16      133.53      143.49     23.88 o 
  -6   1  16        1.90        5.91      6.25 o 
  -5   1  16       39.84       48.69      8.13 o 
  -4   1  16      352.02      329.10     22.29 o 
  -3   1  16       13.08       23.48      4.58 o 
  -2   1  16      322.40      293.83     12.07 o 
  -1   1  16      182.86      156.78      7.94 o 
   1   1  16        2.70        9.33      2.70 o 
   2   1  16        1.26       -1.05      2.40 o 
   3   1  16      286.03      276.47     10.99 o 
   4   1  16        3.75        0.94      3.45 o 
   5   1  16        7.77        8.61      5.26 o 
   6   1  16        4.21        7.59      7.71 o 
  -6   2  16        8.97       15.91     10.28 o 
  -5   2  16       59.65       53.16     12.84 o 
  -4   2  16        0.14        4.91      5.07 o 
  -3   2  16        0.12       -2.86      2.97 o 
  -2   2  16      305.73      269.07     11.47 o 
  -1   2  16       57.06       71.23      6.11 o 
   0   2  16      311.35      250.95      9.14 o 
   1   2  16       19.59       28.87      4.90 o 
   2   2  16       18.19       27.45      4.25 o 
   3   2  16       97.00      110.36      8.25 o 
   4   2  16       10.05       16.14      4.30 o 
   5   2  16        3.62        0.76      4.92 o 
  -6   3  16       14.00       17.46      9.03 o 
  -5   3  16       14.75        6.39      6.39 o 
  -4   3  16        5.25        3.71      5.72 o 
  -3   3  16       92.18      113.92     11.42 o 
  -2   3  16      114.43      112.03      8.07 o 
  -1   3  16       13.64       20.06      4.82 o 
   0   3  16       12.20       19.46      3.88 o 
   1   3  16       12.72       12.61      4.06 o 
   2   3  16        0.00       -0.25      2.90 o 
   3   3  16        0.58        5.35      3.39 o 
   4   3  16        4.91        3.51      5.27 o 
   5   3  16        5.08       17.97      6.77 o 
  -5   4  16        4.73        7.11      7.31 o 
  -4   4  16        0.71       -0.69      5.18 o 
  -3   4  16       22.22       17.17      6.33 o 
  -2   4  16       35.26       25.58      6.72 o 
  -1   4  16      175.59      161.53      7.57 o 
   0   4  16       83.97       89.60      9.78 o 
   1   4  16        6.90        6.31      4.26 o 
   2   4  16       54.27       40.17      5.25 o 
   3   4  16        1.05       -0.06      4.13 o 
   4   4  16       33.56       25.83      6.97 o 
   5   4  16        3.31        7.06      8.00 o 
  -5   5  16        0.09        0.86      6.79 o 
  -4   5  16       14.55        9.56      8.87 o 
  -3   5  16        6.06        6.38      6.65 o 
  -2   5  16        0.35        2.40      5.98 o 
  -1   5  16       31.41       26.71      4.78 o 
   0   5  16        0.41        0.34      3.96 o 
   1   5  16       47.08       27.45      5.87 o 
   2   5  16       34.44       24.11      7.69 o 
   3   5  16       29.50       30.41      6.89 o 
   4   5  16       10.54       16.50     12.29 o 
  -3   6  16        0.93        1.99      7.27 o 
  -2   6  16        0.19       -2.73      5.95 o 
  -1   6  16       18.30       17.05      6.00 o 
   0   6  16       19.53       18.62      5.77 o 
   1   6  16        0.57       -1.43      4.80 o 
   2   6  16        7.40        4.67     10.79 o 
   3   6  16        0.11       -6.58      6.55 o 
  -1   7  16        0.35        3.85      6.76 o 
   0   7  16        0.00        0.45      6.56 o 
   1   7  16        9.87        1.79      9.94 o 
  -6   1  17       16.71       27.70      8.92 o 
  -5   1  17       11.99       12.31      6.11 o 
  -4   1  17        6.44       12.50      5.74 o 
  -1   1  17      132.28      126.07      7.28 o 
   0   1  17       65.59       73.92      7.48 o 
   1   1  17        1.33        7.32      3.46 o 
   2   1  17       16.30       23.66      3.97 o 
   3   1  17       18.82       26.35      4.53 o 
   4   1  17        1.80        1.56      3.24 o 
   5   1  17        7.26       18.07      6.11 o 
  -6   2  17        4.89        9.18      9.57 o 
  -5   2  17       15.50        8.36      5.85 o 
  -4   2  17       19.35       43.90      8.24 o 
  -3   2  17       14.51       39.45      5.51 o 
  -2   2  17        1.77        5.54      3.21 o 
  -1   2  17       13.41        8.93      3.45 o 
   0   2  17        2.51        9.61      3.49 o 
   1   2  17       91.74       89.47      7.56 o 
   2   2  17      217.24      203.19      8.92 o 
   3   2  17       25.32       28.88      4.78 o 
   4   2  17        6.75        2.08      3.57 o 
   5   2  17        0.03       -4.30      4.76 o 
  -6   3  17        0.01       -6.63      5.63 o 
  -5   3  17        1.91        1.87      5.42 o 
  -4   3  17        3.58        3.70      5.23 o 
  -3   3  17        4.22        3.80      5.09 o 
  -2   3  17      262.48      197.41      9.87 o 
  -1   3  17      343.30      274.41     11.93 o 
   0   3  17      110.10       95.94      7.79 o 
   1   3  17       42.96       37.08      6.01 o 
   2   3  17      109.75      111.24      6.83 o 
   3   3  17        3.89        2.25      3.51 o 
   4   3  17        2.57       -1.34      4.89 o 
   5   3  17        6.35       12.77      7.18 o 
  -5   4  17       26.54       26.36      8.63 o 
  -4   4  17        4.37        5.53      6.30 o 
  -3   4  17      127.65      128.59     12.15 o 
  -2   4  17        2.06        1.51      5.00 o 
  -1   4  17       34.42       68.29      7.00 o 
   0   4  17       46.39       42.36      6.13 o 
   1   4  17       14.20       18.20      5.04 o 
   2   4  17       51.75       62.08      8.28 o 
   3   4  17        0.03        7.08      5.13 o 
   4   4  17        1.13        8.02      5.66 o 
  -4   5  17        1.04       -5.52      5.82 o 
  -3   5  17        1.01        3.06      6.80 o 
  -2   5  17        1.72        8.10      6.05 o 
  -1   5  17        0.35        3.83      4.35 o 
   0   5  17       21.67       13.33      5.14 o 
   1   5  17        4.02        8.39      9.06 o 
   2   5  17        9.38        2.71      6.06 o 
   3   5  17       13.11       16.54      6.21 o 
   4   5  17        2.13        1.90      7.42 o 
  -3   6  17        3.02       -0.25      7.61 o 
  -2   6  17        0.10        1.03      7.15 o 
  -1   6  17       21.02       21.37     11.13 o 
   0   6  17       13.84        9.01      5.25 o 
   1   6  17        1.60       -1.44      4.86 o 
   2   6  17        0.00       -6.42      9.43 o 
  -6   0  18       28.94       37.34     13.21 o 
  -5   0  18       33.55       23.70     11.14 o 
  -4   0  18        3.25        2.22      4.72 o 
  -3   0  18      347.13      315.15     24.00 o 
  -2   0  18        7.78       13.11      7.72 o 
  -1   0  18      417.56      367.22     26.39 o 
   0   0  18       19.70       11.54      6.86 o 
   1   0  18       13.53        4.94      6.48 o 
   2   0  18        0.23       -0.15      3.57 o 
   3   0  18       14.99        9.52      5.46 o 
   4   0  18        3.17        0.37      5.33 o 
   5   0  18        3.16        3.85      6.22 o 
  -6   1  18        0.03       -3.82      6.00 o 
  -5   1  18        0.49        0.78      5.38 o 
  -4   1  18       29.93       33.25      7.22 o 
  -3   1  18      290.71      292.47     12.89 o 
  -2   1  18       32.54       49.32      5.99 o 
  -1   1  18       26.55       31.28      4.80 o 
   0   1  18        0.37       15.14      5.87 o 
   1   1  18       10.75        5.79      3.57 o 
   2   1  18      175.61      177.59      8.20 o 
   3   1  18       45.16       62.47      6.35 o 
   4   1  18       34.43       36.32      5.65 o 
   5   1  18        6.38        4.06      5.20 o 
  -6   2  18        0.14       -5.63      8.97 o 
  -5   2  18        0.90        1.75      5.24 o 
  -4   2  18       11.55        7.49      5.74 o 
  -3   2  18      394.44      357.15     14.63 o 
  -2   2  18       15.99       10.36      3.84 o 
  -1   2  18        0.04        0.48      2.98 o 
   0   2  18      139.74      131.72     10.23 o 
   1   2  18       33.89       57.63      6.51 o 
   2   2  18      135.88      128.21     10.16 o 
   3   2  18        1.04        0.19      3.34 o 
   4   2  18        1.18        2.87      4.69 o 
   5   2  18        5.62        2.90      5.92 o 
  -5   3  18        0.00       -0.61      6.00 o 
  -4   3  18        0.03        0.39      4.89 o 
  -3   3  18       32.86       34.48     12.86 o 
  -2   3  18      160.58      145.75      8.57 o 
  -1   3  18        7.78        3.92      3.25 o 
   0   3  18        1.24        2.97      4.54 o 
   1   3  18        0.04        0.85      3.84 o 
   2   3  18       31.44       45.04      6.64 o 
   3   3  18        1.33       16.31      4.47 o 
   4   3  18        7.64        3.37      5.96 o 
   5   3  18        0.29       -6.25      6.69 o 
  -5   4  18        0.00       -1.41      5.87 o 
  -4   4  18        2.60       -2.11      5.18 o 
  -3   4  18        5.38        0.15      5.65 o 
  -2   4  18       23.66       13.25      6.33 o 
  -1   4  18        0.24       -2.22      3.66 o 
   0   4  18        3.63       10.08      7.35 o 
   1   4  18       20.34       19.03      5.51 o 
   2   4  18       74.03       63.10      7.49 o 
   3   4  18       14.71        7.44      6.47 o 
   4   4  18        0.89       -0.15      5.75 o 
  -4   5  18       25.10       18.73     12.66 o 
  -3   5  18        0.63        2.56      6.40 o 
  -2   5  18        0.50        0.39      6.22 o 
  -1   5  18       25.94       21.19      6.53 o 
   0   5  18       19.42       11.61      5.05 o 
   1   5  18       11.63        2.93      4.41 o 
   2   5  18       25.93       30.98      8.46 o 
   3   5  18        4.21       11.30      7.67 o 
  -3   6  18        0.26       -4.99      7.47 o 
  -2   6  18       15.05        9.60      7.32 o 
  -1   6  18        6.68        5.57      9.95 o 
   0   6  18        7.28        6.44      4.79 o 
   1   6  18        2.03        5.50      5.16 o 
   2   6  18        4.23        0.27      7.06 o 
  -6   1  19        0.11       -8.82      6.00 o 
  -5   1  19        1.33       -1.45      5.06 o 
  -4   1  19        0.85        1.52      5.36 o 
  -2   1  19        1.14       15.11      4.36 o 
  -1   1  19      134.21      131.11      7.91 o 
   0   1  19      150.31      166.75     11.83 o 
   2   1  19       70.02       95.88     11.01 o 
   3   1  19       16.68       12.99      4.03 o 
   4   1  19        0.12       -1.81      3.60 o 
   5   1  19        0.09        1.19      5.30 o 
  -5   2  19        1.79        0.24      5.31 o 
  -4   2  19        9.29        8.79      7.63 o 
  -3   2  19       67.93       84.32      7.71 o 
  -2   2  19       83.87      104.08      8.27 o 
  -1   2  19        1.45       -0.20      3.24 o 
   0   2  19        1.66       -0.49      4.16 o 
   1   2  19       34.10       41.66      7.55 o 
   2   2  19        7.78        9.28      4.28 o 
   3   2  19       90.62      102.34     12.33 o 
   4   2  19       10.60       15.48      5.15 o 
   5   2  19        0.78        5.36      7.83 o 
  -5   3  19        0.83        5.02      6.44 o 
  -4   3  19        1.21        1.13      5.56 o 
  -3   3  19       34.49       39.14      7.90 o 
  -2   3  19        1.02        4.67      3.79 o 
  -1   3  19       40.16       62.86      6.83 o 
   0   3  19      146.19      120.86     10.17 o 
   1   3  19      157.69      131.28     11.07 o 
   2   3  19        2.10       -1.67      4.13 o 
   3   3  19        5.71        7.38      5.20 o 
   4   3  19        0.13       -1.40      5.60 o 
  -4   4  19       14.49       14.14      7.14 o 
  -3   4  19        6.63       17.32      6.83 o 
  -2   4  19        0.26       -2.35      4.80 o 
  -1   4  19        0.73       -4.44      4.34 o 
   0   4  19       23.05       21.97      7.85 o 
   1   4  19       24.90       40.86      6.75 o 
   2   4  19       37.24       36.85      6.79 o 
   3   4  19       12.20       12.49      7.23 o 
   4   4  19       17.44       22.98      7.73 o 
  -4   5  19        2.09        3.04      7.20 o 
  -3   5  19        0.00       -1.75      6.43 o 
  -2   5  19       25.96       32.84      8.65 o 
  -1   5  19        0.04        1.87      8.35 o 
   0   5  19        5.88        8.52      6.04 o 
   1   5  19        6.71        5.08      5.40 o 
   2   5  19        1.25       12.67      8.50 o 
   3   5  19        3.61        0.45      7.35 o 
  -2   6  19        0.18      -13.94      9.72 o 
  -1   6  19        2.06       -1.77      9.15 o 
   0   6  19        5.29        7.64      6.50 o 
   1   6  19        0.02        3.77      5.74 o 
  -5   0  20        0.34        7.47      8.93 o 
  -4   0  20        8.89       11.17      6.28 o 
  -3   0  20       41.19       42.57      8.94 o 
  -2   0  20      269.25      243.84     21.03 o 
  -1   0  20       17.88       21.37      8.80 o 
   0   0  20      162.96      160.36     16.80 o 
   1   0  20       40.20       46.82     11.18 o 
   2   0  20      287.88      290.50     24.98 o 
   3   0  20        6.03        2.49      8.79 o 
   4   0  20       61.72       54.90     10.12 o 
   5   0  20        8.55       10.00      7.29 o 
  -5   1  20        0.31       -0.87      5.30 o 
  -4   1  20        2.31        5.44      5.67 o 
  -3   1  20        1.74        0.76      3.89 o 
  -2   1  20        8.84        7.91      4.15 o 
  -1   1  20       10.59       15.27      4.30 o 
   0   1  20        2.79        3.59      4.26 o 
   1   1  20       16.33       20.60      8.26 o 
   2   1  20       49.29       86.49     10.65 o 
   3   1  20      209.22      196.31     11.20 o 
   4   1  20       29.95       42.80      6.33 o 
  -5   2  20        0.61        0.95      5.96 o 
  -4   2  20        0.10       -0.08      5.10 o 
  -3   2  20        5.86       17.68      4.64 o 
  -2   2  20      181.06      182.86      9.79 o 
  -1   2  20       29.75       20.63      4.77 o 
   0   2  20      110.58      127.88     12.25 o 
   1   2  20       35.74       39.49      8.02 o 
   2   2  20       12.57       13.92      6.47 o 
   3   2  20        5.89       15.51      5.74 o 
   4   2  20       11.84        7.36      4.82 o 
  -5   3  20        3.53        2.59      6.80 o 
  -4   3  20       12.68        8.82      6.04 o 
  -3   3  20        1.87        9.50      5.91 o 
  -2   3  20       51.71       50.36      6.67 o 
  -1   3  20        0.07       -3.39      4.25 o 
   0   3  20        0.00       -0.18      4.59 o 
   1   3  20        2.19       10.07      5.86 o 
   2   3  20       10.94       22.05      5.95 o 
   3   3  20        0.20        5.12      4.99 o 
   4   3  20        0.79        6.52     10.20 o 
  -4   4  20        0.18       15.13      7.38 o 
  -3   4  20        3.53        6.32      6.47 o 
  -2   4  20        0.57       -7.58      5.05 o 
  -1   4  20       38.63       35.12      7.48 o 
   0   4  20       24.06       23.12      6.96 o 
   1   4  20       66.56       62.47      9.66 o 
   2   4  20        8.51        6.94      5.28 o 
   3   4  20        5.91        3.37      7.60 o 
  -3   5  20       25.12       32.23      8.78 o 
  -2   5  20        9.84        0.36      6.69 o 
  -1   5  20        0.83       -7.49      8.22 o 
   0   5  20       20.20       31.37      7.71 o 
   1   5  20        0.06        5.88      6.62 o 
   2   5  20       25.48       64.31     10.61 o 
  -1   6  20        2.49        0.72     10.40 o 
   0   6  20        1.05        5.90      6.98 o 
  -5   1  21        0.02        6.95      6.65 o 
  -4   1  21        1.72        3.17      5.79 o 
  -3   1  21        1.72       -2.71      3.96 o 
  -2   1  21       24.61       40.03      5.96 o 
  -1   1  21       37.72       71.85      7.19 o 
   0   1  21      118.25      135.23     11.25 o 
   1   1  21        6.33        7.72      5.46 o 
   2   1  21       22.26       29.71      8.03 o 
   3   1  21       17.83       24.47      7.81 o 
   4   1  21       10.63       13.13      5.77 o 
  -5   2  21        0.72        0.86      6.31 o 
  -4   2  21        2.45       10.79      6.17 o 
  -3   2  21       53.09       63.61     10.02 o 
  -2   2  21        2.02       19.13      4.82 o 
  -1   2  21        0.87        4.44      4.91 o 
   0   2  21       17.60       20.83      6.67 o 
   1   2  21        6.38       35.04      7.86 o 
   2   2  21        2.32        4.89      5.77 o 
   3   2  21       30.07       50.99      7.47 o 
   4   2  21        2.44        5.97     17.47 o 
  -4   3  21        1.71        3.36      6.16 o 
  -3   3  21       15.38       22.56      7.37 o 
  -2   3  21      139.38      126.57      8.40 o 
  -1   3  21       13.63       18.97      6.34 o 
   0   3  21       22.89       18.13      6.37 o 
   1   3  21       10.33       10.27      6.17 o 
   2   3  21        0.51        5.30      5.98 o 
   3   3  21       19.35       18.71      6.43 o 
  -4   4  21        5.86        7.89      7.02 o 
  -3   4  21        0.90        1.41      5.94 o 
  -2   4  21        0.26        0.76      5.77 o 
  -1   4  21        0.08        2.69      5.51 o 
   0   4  21       11.18       13.33      9.41 o 
   1   4  21        6.90       22.71      7.18 o 
   2   4  21       83.28       91.92     12.04 o 
   3   4  21        0.34        0.69      6.88 o 
  -3   5  21        9.33        6.94      7.56 o 
  -2   5  21        4.31        2.77      8.90 o 
  -1   5  21       36.65       39.19     12.76 o 
   0   5  21        2.72        0.17      6.02 o 
   1   5  21        1.48        4.99      6.85 o 
   2   5  21       19.08       22.79     12.56 o 
  -5   0  22       22.23       70.10     18.82 o 
  -4   0  22       11.07       20.92      7.50 o 
  -3   0  22        4.85        3.40      5.21 o 
  -2   0  22       23.76       24.64      6.36 o 
  -1   0  22      266.53      263.82     22.90 o 
   0   0  22      125.81      135.91     15.73 o 
   1   0  22        4.69       13.46      9.11 o 
   2   0  22       44.12       62.96     15.17 o 
   3   0  22       74.18       68.82     15.01 o 
   4   0  22        5.57        9.88     11.47 o 
  -5   1  22       10.01        4.25      6.62 o 
  -4   1  22        8.66        9.85      6.55 o 
  -3   1  22        0.00        0.27      4.34 o 
  -2   1  22       14.04       11.55      4.88 o 
  -1   1  22        4.27        4.51      4.69 o 
   0   1  22       21.55       27.49      8.10 o 
   1   1  22       22.02       29.59      7.71 o 
   2   1  22        0.39        7.11      6.46 o 
   3   1  22       85.16      115.32     13.61 o 
   4   1  22       33.31       34.97      9.09 o 
  -4   2  22        1.70       -2.19      6.03 o 
  -3   2  22        0.21        0.97      4.29 o 
  -2   2  22        5.04       18.03      5.12 o 
  -1   2  22        2.74       -1.65      4.94 o 
   0   2  22        8.03        6.84      5.63 o 
   1   2  22       71.31       73.61     10.05 o 
   2   2  22        0.11        4.32      6.41 o 
   3   2  22        8.83       18.75      7.91 o 
  -4   3  22        8.69        8.11      6.69 o 
  -3   3  22       29.80       22.35      6.95 o 
  -2   3  22        0.46        4.49      4.43 o 
  -1   3  22        5.28        8.90      5.46 o 
   0   3  22       12.20       12.10      6.02 o 
   1   3  22        0.89        0.13      5.48 o 
   2   3  22        0.26        4.01      6.30 o 
   3   3  22       10.64       12.17      8.03 o 
  -3   4  22        0.41        0.20      6.40 o 
  -2   4  22       10.78       14.89     10.66 o 
  -1   4  22        8.57       13.25      6.45 o 
   0   4  22        0.26        8.25      7.54 o 
   1   4  22       20.58       23.10      7.83 o 
   2   4  22       20.40       26.29      8.62 o 
  -2   5  22        6.01        7.77     11.38 o 
  -1   5  22        0.86       -2.44      8.86 o 
   0   5  22        0.06       -3.59      6.23 o 
   1   5  22        4.50       13.50      7.49 o 
  -4   1  23        0.27        7.00      6.97 o 
  -3   1  23        4.66        8.19      5.06 o 
  -2   1  23       12.57       14.40      5.20 o 
  -1   1  23       22.27       18.15      6.52 o 
   0   1  23        3.74        5.54      5.48 o 
   1   1  23       26.26       34.87      8.05 o 
   2   1  23       31.09       35.07      8.67 o 
   3   1  23       16.01       11.15      7.36 o 
  -4   2  23        0.48       -4.39      5.51 o 
  -3   2  23        0.62        2.91      5.70 o 
  -2   2  23        5.59        7.80      4.68 o 
  -1   2  23       25.10       34.51      8.14 o 
   0   2  23        2.66       18.68      7.00 o 
   1   2  23       10.85       19.54      7.65 o 
   2   2  23        1.22        6.17      6.36 o 
   3   2  23        1.91        3.30     12.95 o 
  -4   3  23        0.00       -2.11      7.16 o 
  -3   3  23        3.28        8.50      6.80 o 
  -2   3  23       32.01       40.20      8.24 o 
  -1   3  23        4.50       10.05      6.18 o 
   0   3  23        0.50        3.88      6.49 o 
   1   3  23        3.30        1.52      6.22 o 
   2   3  23        3.69        2.35      6.99 o 
  -3   4  23       19.46       33.79      9.38 o 
  -2   4  23        6.72       10.52     11.15 o 
  -1   4  23       15.66       16.90      6.81 o 
   0   4  23        5.79       19.35      7.90 o 
   1   4  23        0.51        5.97      6.99 o 
   2   4  23        3.21        5.22      8.22 o 
  -4   0  24       21.36       18.03     10.60 o 
  -3   0  24        0.21       -2.40      5.39 o 
  -2   0  24       23.01       40.32      8.09 o 
  -1   0  24       32.61       64.40     13.70 o 
   0   0  24       88.29       94.54     16.30 o 
   1   0  24       36.18       24.84     10.97 o 
   2   0  24       31.78       63.71     16.15 o 
   3   0  24       49.62       63.40     17.06 o 
  -4   1  24        0.25       -0.15      6.74 o 
  -3   1  24        1.74        0.86      4.65 o 
  -2   1  24        3.83       10.98      6.55 o 
  -1   1  24        6.32        9.81      5.72 o 
   0   1  24       38.77       48.59      8.87 o 
   1   1  24       65.98       73.32     10.72 o 
   2   1  24        4.39       13.33      7.36 o 
   3   1  24        0.21        2.23      7.83 o 
  -4   2  24       25.49       19.92      8.52 o 
  -3   2  24       11.51       17.73      7.40 o 
  -2   2  24       18.83       30.41      7.97 o 
  -1   2  24        6.88        3.19      5.85 o 
   0   2  24       11.91       12.79      6.62 o 
   1   2  24       12.06       20.15      8.05 o 
   2   2  24        1.16        9.25      7.56 o 
  -3   3  24        9.78       13.71      7.58 o 
  -2   3  24       19.84       22.35      7.20 o 
  -1   3  24       18.58       43.84      9.19 o 
   0   3  24        2.84        4.94      6.97 o 
   1   3  24        7.73        6.26      6.75 o 
   2   3  24        0.60        0.84      7.35 o 
  -2   4  24        1.10       -0.75     11.43 o 
  -1   4  24        3.94        9.78      6.95 o 
   0   4  24        0.11        1.50      6.80 o 
   1   4  24        1.60        0.76      6.95 o 
  -3   1  25        0.42       -1.30      4.75 o 
  -2   1  25        2.81       10.79      5.88 o 
  -1   1  25        0.30        8.51      5.99 o 
   0   1  25       33.91       41.80     10.17 o 
   1   1  25        1.95       10.89      7.02 o 
   2   1  25        4.83       21.89      8.77 o 
  -3   2  25        1.68        5.29      6.78 o 
  -2   2  25        0.77        1.22      5.99 o 
  -1   2  25        2.19        0.96      6.54 o 
   0   2  25        1.64       -3.22      5.70 o 
   1   2  25        1.58        2.74      6.16 o 
   2   2  25       10.21       11.07      8.00 o 
  -2   3  25        1.06        1.54      6.43 o 
  -1   3  25       12.50       13.78      7.57 o 
   0   3  25        5.79        8.85      7.57 o 
   1   3  25        4.12       10.32      9.05 o 
  -3   0  26        0.13        1.99      6.53 o 
  -2   0  26        0.63        5.72      8.32 o 
  -1   0  26        8.81        8.75      9.60 o 
   0   0  26        9.91       16.39     10.09 o 
   1   0  26        2.14        1.45     10.12 o 
   2   0  26       12.70       15.06     12.19 o 
  -3   1  26        0.29       -0.45      6.02 o 
  -2   1  26        2.45        4.93      6.54 o 
  -1   1  26        5.25        8.16      6.82 o 
   0   1  26        2.53        0.63      6.30 o 
   1   1  26       21.16       34.62      9.18 o 
  -2   2  26        0.14        2.29      6.35 o 
  -1   2  26       10.69       21.76      7.58 o 
   0   2  26       18.28       24.04      8.61 o 
   1   2  26        7.10       12.78      7.96 o 
  -2   1  27        2.25        6.71      6.87 o 
  -1   1  27        0.45        3.39      6.45 o 
   0   1  27        2.47        3.87      7.45 o 
                                                 
